# Supplementary material for: Genomic consequences of a century of inbreeding and isolation in the Danish wild boar population
Source: Evol Appl. 2022 May 17;15(6):954–66. doi: 10.1111/eva.13385 (PMC9234630; doi:10.1111/eva.13385)
Supplement: Supplementary file 2 — Table S4 [file EVA-15-954-s001.xlsx]

## Sheet: Sheet1
List of all 1263 samples that are used in the study including their family identification (FID), individual identification (IID), population name, group name, and European countries (EU_country).
FID	IID	population	group	EU_country
BK01	HAPmap6_box1A1_SSBK01F04	Berkshire	European domestic
BK01	HAPmap6_box1A3_SSBK01M08	Berkshire	European domestic
BK01	HAPmap6_box1A4_SSBK01M30	Berkshire	European domestic
BK01	HAPmap6_box1B1_SSBK01F05	Berkshire	European domestic
BK01	HAPmap6_box1B2_SSBK01F27	Berkshire	European domestic
BK01	HAPmap6_box1B3_SSBK01M09	Berkshire	European domestic
BK01	HAPmap6_box1B4_SSBK01M33	Berkshire	European domestic
BK01	HAPmap6_box1C1_SSBK01F07	Berkshire	European domestic
BK01	HAPmap6_box1C2_SSBK01F31	Berkshire	European domestic
BK01	HAPmap6_box1C3_SSBK01M11	Berkshire	European domestic
BK01	HAPmap6_box1C4_SSBK01M37	Berkshire	European domestic
BK01	HAPmap6_box1D1_SSBK01F10	Berkshire	European domestic
BK01	HAPmap6_box1D2_SSBK01F34	Berkshire	European domestic
BK01	HAPmap6_box1D3_SSBK01M14	Berkshire	European domestic
BK01	HAPmap6_box1D4_SSBK01M44	Berkshire	European domestic
BK01	HAPmap6_box1E1_SSBK01F12	Berkshire	European domestic
BK01	HAPmap6_box1E2_SSBK01F36	Berkshire	European domestic
BK01	HAPmap6_box1E3_SSBK01M20	Berkshire	European domestic
BK01	HAPmap6_box1E4_SSBK01M46	Berkshire	European domestic
BK01	HAPmap6_box1F1_SSBK01F19	Berkshire	European domestic
BK01	HAPmap6_box1F2_SSBK01F39	Berkshire	European domestic
BK01	HAPmap6_box1F3_SSBK01M23	Berkshire	European domestic
BK01	HAPmap6_box1F4_SSBK01M50	Berkshire	European domestic
BK01	HAPmap6_box1G1_SSBK01F21	Berkshire	European domestic
BK01	HAPmap6_box1G2_SSBK01F49	Berkshire	European domestic
BK01	HAPmap6_box1G3_SSBK01M26	Berkshire	European domestic
BK01	HAPmap6_box1H1_SSBK01F22	Berkshire	European domestic
BK01	HAPmap6_box1H2_SSBK01M06	Berkshire	European domestic
BK01	HAPmap6_box1H3_SSBK01M29	Berkshire	European domestic
BK23	WG0093131-DNAA02_SSBK23F09	Berkshire	European domestic
BK23	WG0093131-DNAB03_SSBK23F03	Berkshire	European domestic
BK23	WG0093131-DNAB06_SSBK23F11	Berkshire	European domestic
BK23	WG0093131-DNAC03_SSBK23F07	Berkshire	European domestic
BK23	WG0093131-DNAC07_SSBK23F04	Berkshire	European domestic
BK23	WG0093131-DNAD03_SSBK23F10	Berkshire	European domestic
BK23	WG0093131-DNAE01_SSBK23F14	Berkshire	European domestic
BK23	WG0093131-DNAE10_SSBK23M05	Berkshire	European domestic
BK23	WG0093131-DNAF08_SSBK23F05	Berkshire	European domestic
BK23	WG0093131-DNAF10_SSBK23F02	Berkshire	European domestic
BK23	WG0093131-DNAG04_SSBK23F08	Berkshire	European domestic
BK23	WG0093131-DNAG06_SSBK23F01	Berkshire	European domestic
BK23	WG0093131-DNAG09_SSBK23F06	Berkshire	European domestic
BK23	WG0093131-DNAG11_SSBK23F13	Berkshire	European domestic
BK23	WG0093132-DNAA04_SSBK23M07	Berkshire	European domestic
BK23	WG0093132-DNAA05_SSBK23M09	Berkshire	European domestic
BK23	WG0093132-DNAA06_SSBK23M11	Berkshire	European domestic
BK23	WG0093132-DNAB03_SSBK23M13	Berkshire	European domestic
BK23	WG0093132-DNAB07_SSBK23M04	Berkshire	European domestic
BK23	WG0093132-DNAD01_SSBK23M03	Berkshire	European domestic
BK23	WG0093132-DNAD02_SSBK23M08	Berkshire	European domestic
BK23	WG0093132-DNAD04_SSBK23M14	Berkshire	European domestic
BK23	WG0093132-DNAD07_SSBK23F15	Berkshire	European domestic
BK23	WG0093132-DNAE06_SSBK23M02	Berkshire	European domestic
BK23	WG0093132-DNAF05_SSBK23M12	Berkshire	European domestic
BK23	WG0093132-DNAG02_SSBK23M01	Berkshire	European domestic
BK23	WG0093132-DNAG03_SSBK23M15	Berkshire	European domestic
BK23	WG0093132-DNAH04_SSBK23M06	Berkshire	European domestic
BK23	WG0093132-DNAH05_SSBK23M10	Berkshire	European domestic
BS01	HAPmap3_box1_A5_BS01_M18	Britisch saddleback	European domestic
BS01	HAPmap3_box1_B5_BS01_M33	Britisch saddleback	European domestic
BS01	HAPmap3_box1_C5_BS01_M36	Britisch saddleback	European domestic
BS01	HAPmap3_box1_D5_BS01_M37	Britisch saddleback	European domestic
BS01	HAPmap3_box1_E5_BS01_M44	Britisch saddleback	European domestic
BS01	HAPmap3_box1_F5_BS01_F17	Britisch saddleback	European domestic
BS01	HAPmap3_box1_G4_BS01_M01	Britisch saddleback	European domestic
BS01	HAPmap3_box1_H4_BS01_M04	Britisch saddleback	European domestic
BS01	HAPmap3_box1_H5_BS01_F29	Britisch saddleback	European domestic
BS01	HAPmap6_box1A5_SSBS01F06	Britisch saddleback	European domestic
BS01	HAPmap6_box1A6_SSBS01F34	Britisch saddleback	European domestic
BS01	HAPmap6_box1A7_SSBS01M27	Britisch saddleback	European domestic
BS01	HAPmap6_box1B5_SSBS01F10	Britisch saddleback	European domestic
BS01	HAPmap6_box1B6_SSBS01F35	Britisch saddleback	European domestic
BS01	HAPmap6_box1B7_SSBS01M30	Britisch saddleback	European domestic
BS01	HAPmap6_box1C5_SSBS01F11	Britisch saddleback	European domestic
BS01	HAPmap6_box1C6_SSBS01F39	Britisch saddleback	European domestic
BS01	HAPmap6_box1D5_SSBS01F13	Britisch saddleback	European domestic
BS01	HAPmap6_box1D6_SSBS01M11	Britisch saddleback	European domestic
BS01	HAPmap6_box1E5_SSBS01F15	Britisch saddleback	European domestic
BS01	HAPmap6_box1E6_SSBS01M14	Britisch saddleback	European domestic
BS01	HAPmap6_box1F5_SSBS01F25	Britisch saddleback	European domestic
BS01	HAPmap6_box1F6_SSBS01M22	Britisch saddleback	European domestic
BS01	HAPmap6_box1G4_SSBS01F02	Britisch saddleback	European domestic
BS01	HAPmap6_box1G5_SSBS01F28	Britisch saddleback	European domestic
BS01	HAPmap6_box1G6_SSBS01M24	Britisch saddleback	European domestic
BS01	HAPmap6_box1H4_SSBS01F03	Britisch saddleback	European domestic
BS01	HAPmap6_box1H5_SSBS01F31	Britisch saddleback	European domestic
BS01	HAPmap6_box1H6_SSBS01M26	Britisch saddleback	European domestic
CM01	CH14	Chato Murciano	European domestic
CM01	CH116	Chato Murciano	European domestic
CM01	CH134	Chato Murciano	European domestic
CM01	CH154	Chato Murciano	European domestic
CM01	CH159	Chato Murciano	European domestic
CM01	CH160	Chato Murciano	European domestic
CM01	CH161	Chato Murciano	European domestic
CM01	CH168	Chato Murciano	European domestic
CM01	CH194	Chato Murciano	European domestic
CM01	CH195	Chato Murciano	European domestic
CM01	CM2	Chato Murciano	European domestic
CM01	CM63	Chato Murciano	European domestic
CM01	CM74	Chato Murciano	European domestic
CM01	CM88	Chato Murciano	European domestic
CM01	CM90	Chato Murciano	European domestic
CM01	CM91	Chato Murciano	European domestic
CM01	CM92	Chato Murciano	European domestic
CM01	CM98	Chato Murciano	European domestic
CM01	CM112	Chato Murciano	European domestic
CM01	CM113	Chato Murciano	European domestic
CM01	CM118	Chato Murciano	European domestic
CM01	CM128	Chato Murciano	European domestic
CM01	CM128_2	Chato Murciano	European domestic
CM01	CM130	Chato Murciano	European domestic
CM01	CM135	Chato Murciano	European domestic
CM01	CM143	Chato Murciano	European domestic
CM01	CM166	Chato Murciano	European domestic
CM01	CM183	Chato Murciano	European domestic
CM01	CM184	Chato Murciano	European domestic
CM01	HAPmap5_box3_A11_SSCM01MF01	Chato Murciano	European domestic
CM01	HAPmap5_box3_A12_SSCM01MF09	Chato Murciano	European domestic
CM01	HAPmap5_box3_B11_SSCM01MF02	Chato Murciano	European domestic
CM01	HAPmap5_box3_B12_SSCM01MF10	Chato Murciano	European domestic
CM01	HAPmap5_box3_C11_SSCM01MF03	Chato Murciano	European domestic
CM01	HAPmap5_box3_C12_SSCM01MF11	Chato Murciano	European domestic
CM01	HAPmap5_box3_D11_SSCM01MF04	Chato Murciano	European domestic
CM01	HAPmap5_box3_D12_SSCM01MF12	Chato Murciano	European domestic
CM01	HAPmap5_box3_E10_SSCM01M01	Chato Murciano	European domestic
CM01	HAPmap5_box3_E11_SSCM01MF05	Chato Murciano	European domestic
CM01	HAPmap5_box3_E12_SSCM01MF13	Chato Murciano	European domestic
CM01	HAPmap5_box3_F10_SSCM01M02	Chato Murciano	European domestic
CM01	HAPmap5_box3_F11_SSCM01MF06	Chato Murciano	European domestic
CM01	HAPmap5_box3_F12_SSCM01MF14	Chato Murciano	European domestic
CM01	HAPmap5_box3_G10_SSCM01M03	Chato Murciano	European domestic
CM01	HAPmap5_box3_G11_SSCM01MF07	Chato Murciano	European domestic
CM01	HAPmap5_box3_G12_SSCM01MF15	Chato Murciano	European domestic
CM01	HAPmap5_box3_H10_SSCM01M04	Chato Murciano	European domestic
CM01	HAPmap5_box3_H11_SSCM01MF08	Chato Murciano	European domestic
CM01	HAPmap5_box3_H12_SSCM01MF16	Chato Murciano	European domestic
DU23	HAPMAP2_box6_B9_SSDU23M11	Duroc	European domestic
DU23	HAPMAP2_box6_C9_SSDU23M12	Duroc	European domestic
DU23	HAPMAP2_box6_D9_SSDU23M13	Duroc	European domestic
DU23	HAPMAP2_box6_F8_SSDU23M07	Duroc	European domestic
DU23	HAPMAP2_box6_H8_SSDU23M09	Duroc	European domestic
DU23	HAPMAP9_box1_A6_SSDU23_M14	Duroc	European domestic
DU23	HAPMAP9_box1_A8_SSDU23_M19	Duroc	European domestic
DU23	HAPMAP9_box1_B7_SSDU23_M17	Duroc	European domestic
DU23	HAPMAP9_box1_B8_SSDU23_M20	Duroc	European domestic
DU23	HAPMAP9_box1_C8_SSDU23_M21	Duroc	European domestic
DU23	HAPMAP9_box1_D7_SSDU23_U02	Duroc	European domestic
DU23	HAPMAP9_box1_D8_SSDU23_M22	Duroc	European domestic
DU23	HAPMAP9_box1_E6_SSDU23_M15	Duroc	European domestic
DU23	HAPMAP9_box1_E7_SSDU23_U03	Duroc	European domestic
DU23	HAPMAP9_box1_E8_SSDU23_M23	Duroc	European domestic
DU23	HAPMAP9_box1_F6_SSDU23_M16	Duroc	European domestic
DU23	HAPMAP9_box1_G2_SSDU23_U01	Duroc	European domestic
DU23	HAPMAP9_box1_G7_SSDU23_M18	Duroc	European domestic
DU23	HAPMAP9_box1_G8_SSDU23_M24	Duroc	European domestic
DU23	WG0093132-DNAE11_SSDU23M07	Duroc	European domestic
DU23	WG0093135-DNAF03_SSDU23M03	Duroc	European domestic
DU23	WG0093136-DNAA01_SSDU23M01	Duroc	European domestic
DU23	WG0093136-DNAB01_SSDU23M02	Duroc	European domestic
DU23	WG0093136-DNAC01_SSDU23M04	Duroc	European domestic
DU23	WG0093136-DNAD01_SSDU23M05	Duroc	European domestic
DU24	WG0093131-DNAA03_SSDU24M05	Duroc	European domestic
DU24	WG0093131-DNAA04_SSDU24F11	Duroc	European domestic
DU24	WG0093131-DNAA07_SSDU24M10	Duroc	European domestic
DU24	WG0093131-DNAB08_SSDU24F12	Duroc	European domestic
DU24	WG0093131-DNAC02_SSDU24F06	Duroc	European domestic
DU24	WG0093131-DNAC11_SSDU24F04	Duroc	European domestic
DU24	WG0093131-DNAD06_SSDU24F08	Duroc	European domestic
DU24	WG0093131-DNAD08_SSDU24M13	Duroc	European domestic
DU24	WG0093131-DNAD09_SSDU24F01	Duroc	European domestic
DU24	WG0093131-DNAE07_SSDU24F02	Duroc	European domestic
DU24	WG0093131-DNAE09_SSDU24M09	Duroc	European domestic
DU24	WG0093131-DNAF01_SSDU24M06	Duroc	European domestic
DU24	WG0093131-DNAF03_SSDU24F07	Duroc	European domestic
DU24	WG0093131-DNAF05_SSDU24M02	Duroc	European domestic
DU24	WG0093131-DNAF06_SSDU24M04	Duroc	European domestic
DU24	WG0093131-DNAF07_SSDU24F05	Duroc	European domestic
DU24	WG0093131-DNAF11_SSDU24M01	Duroc	European domestic
DU24	WG0093131-DNAG10_SSDU24F14	Duroc	European domestic
DU24	WG0093131-DNAH02_SSDU24F13	Duroc	European domestic
DU24	WG0093131-DNAH08_SSDU24F03	Duroc	European domestic
DU24	WG0093132-DNAA07_SSDU24M12	Duroc	European domestic
DU24	WG0093132-DNAB04_SSDU24M15	Duroc	European domestic
DU24	WG0093132-DNAC07_SSDU24M14	Duroc	European domestic
DU24	WG0093132-DNAE04_SSDU24M11	Duroc	European domestic
DU24	WG0093132-DNAE07_SSDU24F15	Duroc	European domestic
DU24	WG0093132-DNAF02_SSDU24M07	Duroc	European domestic
GO01	HAPmap3_box1_A9_GO01_M11	Gloucester Old Spot	European domestic
GO01	HAPmap3_box1_B9_GO01_M12	Gloucester Old Spot	European domestic
GO01	HAPmap3_box1_C9_GO01_M14	Gloucester Old Spot	European domestic
GO01	HAPmap3_box1_D9_GO01_M17	Gloucester Old Spot	European domestic
GO01	HAPmap3_box1_E8_GO01_M02	Gloucester Old Spot	European domestic
GO01	HAPmap3_box1_E9_GO01_M19	Gloucester Old Spot	European domestic
GO01	HAPmap3_box1_F8_GO01_M03	Gloucester Old Spot	European domestic
GO01	HAPmap3_box1_F9_GO01_M22	Gloucester Old Spot	European domestic
GO01	HAPmap3_box1_G8_GO01_M06	Gloucester Old Spot	European domestic
GO01	HAPmap3_box1_H8_GO01_M08	Gloucester Old Spot	European domestic
GO01	HAPmap6_box2_A4_SSGO01F04	Gloucester Old Spot	European domestic
GO01	HAPmap6_box2_A5_SSGO01F38	Gloucester Old Spot	European domestic
GO01	HAPmap6_box2_A6_SSGO01M35	Gloucester Old Spot	European domestic
GO01	HAPmap6_box2_B4_SSGO01F07	Gloucester Old Spot	European domestic
GO01	HAPmap6_box2_B5_SSGO01F51	Gloucester Old Spot	European domestic
GO01	HAPmap6_box2_B6_SSGO01M37	Gloucester Old Spot	European domestic
GO01	HAPmap6_box2_C4_SSGO01F16	Gloucester Old Spot	European domestic
GO01	HAPmap6_box2_C5_SSGO01M11	Gloucester Old Spot	European domestic
GO01	HAPmap6_box2_C6_SSGO01M39	Gloucester Old Spot	European domestic
GO01	HAPmap6_box2_D4_SSGO01F23	Gloucester Old Spot	European domestic
GO01	HAPmap6_box2_D5_SSGO01M17	Gloucester Old Spot	European domestic
GO01	HAPmap6_box2_D6_SSGO01M43	Gloucester Old Spot	European domestic
GO01	HAPmap6_box2_E4_SSGO01F27	Gloucester Old Spot	European domestic
GO01	HAPmap6_box2_E5_SSGO01M22	Gloucester Old Spot	European domestic
GO01	HAPmap6_box2_E6_SSGO01M44	Gloucester Old Spot	European domestic
GO01	HAPmap6_box2_F4_SSGO01F32	Gloucester Old Spot	European domestic
GO01	HAPmap6_box2_F5_SSGO01M24	Gloucester Old Spot	European domestic
GO01	HAPmap6_box2_F6_SSGO01M46	Gloucester Old Spot	European domestic
GO01	HAPmap6_box2_G4_SSGO01F34	Gloucester Old Spot	European domestic
GO01	HAPmap6_box2_G5_SSGO01M29	Gloucester Old Spot	European domestic
GO01	HAPmap6_box2_G6_SSGO01M49	Gloucester Old Spot	European domestic
GO01	HAPmap6_box2_H4_SSGO01F36	Gloucester Old Spot	European domestic
GO01	HAPmap6_box2_H5_SSGO01M32	Gloucester Old Spot	European domestic
GO01	HAPmap6_box2_H6_SSGO01M50	Gloucester Old Spot	European domestic
HA01	HAPMAP2_box6_A3_SSHA01M32	Hampshire	European domestic
HA01	HAPMAP2_box6_B3_SSHA01M33	Hampshire	European domestic
HA01	HAPMAP2_box6_C3_SSHA01M34	Hampshire	European domestic
HA01	HAPMAP2_box6_D3_SSHA01M35	Hampshire	European domestic
HA01	HAPMAP2_box6_E3_SSHA01M36	Hampshire	European domestic
HA01	HAPMAP2_box6_F3_SSHA01M37	Hampshire	European domestic
HA01	HAPMAP2_box6_G3_SSHA01M38	Hampshire	European domestic
HA01	HAPMAP2_box6_H2_SSHA01M31	Hampshire	European domestic
HA01	HAPmap6_box1A8_SSHA01M50	Hampshire	European domestic
HA01	HAPmap6_box1B8_SSHA01M51	Hampshire	European domestic
HA01	HAPmap6_box1C7_SSHA01M41	Hampshire	European domestic
HA01	HAPmap6_box1C8_SSHA01M52	Hampshire	European domestic
HA01	HAPmap6_box1D7_SSHA01M42	Hampshire	European domestic
HA01	HAPmap6_box1D8_SSHA01M53	Hampshire	European domestic
HA01	HAPmap6_box1E7_SSHA01M45	Hampshire	European domestic
HA01	HAPmap6_box1E8_SSHA01M54	Hampshire	European domestic
HA01	HAPmap6_box1F7_SSHA01M47	Hampshire	European domestic
HA01	HAPmap6_box1F8_SSHA01M55	Hampshire	European domestic
HA01	HAPmap6_box1G7_SSHA01M48	Hampshire	European domestic
HA01	HAPmap6_box1H7_SSHA01M49	Hampshire	European domestic
HA01	WG0093136-DNAA02_SSHA01F05	Hampshire	European domestic
HA01	WG0093136-DNAB02_SSHA01F06	Hampshire	European domestic
HA01	WG0093136-DNAC02_SSHA01F07	Hampshire	European domestic
HA01	WG0093136-DNAD02_SSHA01F08	Hampshire	European domestic
HA01	WG0093136-DNAE01_SSHA01F01	Hampshire	European domestic
HA01	WG0093136-DNAF01_SSHA01F02	Hampshire	European domestic
HA01	WG0093136-DNAF02_SSHA01F10	Hampshire	European domestic
HA01	WG0093136-DNAG01_SSHA01F03	Hampshire	European domestic
HA01	WG0093136-DNAH01_SSHA01F04	Hampshire	European domestic
HA01	WG0093136-DNAH02_SSHA01F12	Hampshire	European domestic
HA22	WG0093131-DNAA05_SSHA22F04	Hampshire	European domestic
HA22	WG0093131-DNAA06_SSHA22F01	Hampshire	European domestic
HA22	WG0093131-DNAB07_SSHA22M01	Hampshire	European domestic
HA22	WG0093131-DNAB09_SSHA22F09	Hampshire	European domestic
HA22	WG0093131-DNAC06_SSHA22F05	Hampshire	European domestic
HA22	WG0093131-DNAE03_SSHA22F03	Hampshire	European domestic
HA22	WG0093131-DNAE08_SSHA22M02	Hampshire	European domestic
HA22	WG0093131-DNAG03_SSHA22F06	Hampshire	European domestic
HA22	WG0093131-DNAG05_SSHA22M10	Hampshire	European domestic
HA22	WG0093131-DNAG08_SSHA22F02	Hampshire	European domestic
HA22	WG0093131-DNAH10_SSHA22M06	Hampshire	European domestic
HA22	WG0093132-DNAA02_SSHA22F12	Hampshire	European domestic
HA22	WG0093132-DNAB05_SSHA22M05	Hampshire	European domestic
HA22	WG0093132-DNAB06_SSHA22M13	Hampshire	European domestic
HA22	WG0093132-DNAC02_SSHA22F15	Hampshire	European domestic
HA22	WG0093132-DNAC03_SSHA22F13	Hampshire	European domestic
HA22	WG0093132-DNAC04_SSHA22M07	Hampshire	European domestic
HA22	WG0093132-DNAD03_SSHA22M09	Hampshire	European domestic
HA22	WG0093132-DNAD05_SSHA22F14	Hampshire	European domestic
HA22	WG0093132-DNAD06_SSHA22M15	Hampshire	European domestic
HA22	WG0093132-DNAE01_SSHA22M11	Hampshire	European domestic
HA22	WG0093132-DNAE02_SSHA22M12	Hampshire	European domestic
HA22	WG0093132-DNAE03_SSHA22M14	Hampshire	European domestic
HA22	WG0093132-DNAE05_SSHA22F11	Hampshire	European domestic
HA22	WG0093132-DNAF07_SSHA22M03	Hampshire	European domestic
HA22	WG0093132-DNAG01_SSHA22M08	Hampshire	European domestic
HA22	WG0093132-DNAG06_SSHA22M04	Hampshire	European domestic
HA22	WG0093132-DNAH03_SSHA22F10	Hampshire	European domestic
LB01	HAPmap3_box3_A4_LB01_M25	Large Black	European domestic
LB01	HAPmap3_box3_B4_LB01_M28	Large Black	European domestic
LB01	HAPmap3_box3_C3_LB01_M04	Large Black	European domestic
LB01	HAPmap3_box3_C4_LB01_M30	Large Black	European domestic
LB01	HAPmap3_box3_D3_LB01_M07	Large Black	European domestic
LB01	HAPmap3_box3_D4_LB01_M31	Large Black	European domestic
LB01	HAPmap3_box3_E3_LB01_M08	Large Black	European domestic
LB01	HAPmap3_box3_E4_LB01_M35	Large Black	European domestic
LB01	HAPmap3_box3_F3_LB01_M10	Large Black	European domestic
LB01	HAPmap3_box3_F4_LB01_M43	Large Black	European domestic
LB01	HAPmap3_box3_G3_LB01_M12	Large Black	European domestic
LB01	HAPmap3_box3_G4_LB01_M50	Large Black	European domestic
LB01	HAPmap3_box3_H3_LB01_M13	Large Black	European domestic
LB01	HAPmap3_box3_H4_LB01_F03	Large Black	European domestic
LB01	HAPmap6_box1A9_SSLB01F12	Large Black	European domestic
LB01	HAPmap6_box1A10_SSLB01F49	Large Black	European domestic
LB01	HAPmap6_box1B9_SSLB01F14	Large Black	European domestic
LB01	HAPmap6_box1B10_SSLB01M15	Large Black	European domestic
LB01	HAPmap6_box1C9_SSLB01F16	Large Black	European domestic
LB01	HAPmap6_box1C10_SSLB01M26	Large Black	European domestic
LB01	HAPmap6_box1D9_SSLB01F32	Large Black	European domestic
LB01	HAPmap6_box1D10_SSLB01M40	Large Black	European domestic
LB01	HAPmap6_box1E9_SSLB01F39	Large Black	European domestic
LB01	HAPmap6_box1E10_SSLB01M42	Large Black	European domestic
LB01	HAPmap6_box1F9_SSLB01F44	Large Black	European domestic
LB01	HAPmap6_box1F10_SSLB01M48	Large Black	European domestic
LB01	HAPmap6_box1G8_SSLB01F09	Large Black	European domestic
LB01	HAPmap6_box1G9_SSLB01F45	Large Black	European domestic
LB01	HAPmap6_box1H8_SSLB01F11	Large Black	European domestic
LB01	HAPmap6_box1H9_SSLB01F46	Large Black	European domestic
LC01	HAPmap5_box4_A9_SSLA01F01	Large Black	European domestic
LC01	HAPmap5_box4_B9_SSLA01F02	Large Black	European domestic
LC01	HAPmap5_box4_C9_SSLA01F04	Large Black	European domestic
LC01	HAPmap5_box4_E9_SSLA01M35	Large Black	European domestic
LI01	HAPmap5_box4_A5_SSLS01M33	Large Black	European domestic
LI01	HAPmap5_box4_A6_SSLS01F06	Large Black	European domestic
LI01	HAPmap5_box4_B5_SSLS01M34	Large Black	European domestic
LI01	HAPmap5_box4_B6_SSLS01F07	Large Black	European domestic
LI01	HAPmap5_box4_C5_SSLS01M36	Large Black	European domestic
LI01	HAPmap5_box4_C6_SSLS01F08	Large Black	European domestic
LI01	HAPmap5_box4_D5_SSLS01F01	Large Black	European domestic
LI01	HAPmap5_box4_D6_SSLS01F09	Large Black	European domestic
LI01	HAPmap5_box4_E5_SSLS01F02	Large Black	European domestic
LI01	HAPmap5_box4_E6_SSLS01F10	Large Black	European domestic
LI01	HAPmap5_box4_F5_SSLS01F03	Large Black	European domestic
LI01	HAPmap5_box4_G4_SSLS01M31	Large Black	European domestic
LI01	HAPmap5_box4_G5_SSLS01F04	Large Black	European domestic
LI01	HAPmap5_box4_H4_SSLS01M32	Large Black	European domestic
LI01	HAPmap5_box4_H5_SSLS01F05	Large Black	European domestic
LR22	HAPMAP2_box6_A7_SSLR22M12	Landrace	European domestic
LR22	HAPMAP2_box6_A8_SSLR22M20	Landrace	European domestic
LR22	HAPMAP2_box6_B7_SSLR22M13	Landrace	European domestic
LR22	HAPMAP2_box6_C7_SSLR22M14	Landrace	European domestic
LR22	HAPMAP2_box6_D7_SSLR22M15	Landrace	European domestic
LR22	HAPMAP2_box6_E7_SSLR22M16	Landrace	European domestic
LR22	HAPMAP2_box6_F7_SSLR22M17	Landrace	European domestic
LR22	HAPMAP2_box6_G7_SSLR22M18	Landrace	European domestic
LR22	HAPMAP2_box6_H6_SSLR22M11	Landrace	European domestic
LR22	HAPMAP2_box6_H7_SSLR22M19	Landrace	European domestic
LR22	WG0093132-DNAA12_LR22M01	Landrace	European domestic
LR22	WG0093132-DNAB12_LR22M02	Landrace	European domestic
LR22	WG0093132-DNAC12_LR22M03	Landrace	European domestic
LR22	WG0093132-DNAD12_LR22M04	Landrace	European domestic
LR22	WG0093132-DNAE12_LR22M05	Landrace	European domestic
LR22	WG0093132-DNAF12_LR22M06	Landrace	European domestic
LR22	WG0093132-DNAG12_LR22M07	Landrace	European domestic
LR22	WG0093132-DNAH12_LR22M08	Landrace	European domestic
LR22	WG0093134-DNAA03_LR22M10	Landrace	European domestic
LR22	WG0093134-DNAH02_LR22M09	Landrace	European domestic
LR24	HAPMAP2_box6_B8_SSLR24M09	Landrace	European domestic
LR24	HAPMAP2_box6_C8_SSLR24M10	Landrace	European domestic
LR24	HAPMAP2_box6_D8_SSLR24M11	Landrace	European domestic
LR24	HAPMAP2_box6_E8_SSLR24M12	Landrace	European domestic
LR24	HAPMAP9_box1_A1_SSLR24_M14	Landrace	European domestic
LR24	HAPMAP9_box1_A2_SSLR24_M18	Landrace	European domestic
LR24	HAPMAP9_box1_A10_SSLR24_M26	Landrace	European domestic
LR24	HAPMAP9_box1_B2_SSLR24_M19	Landrace	European domestic
LR24	HAPMAP9_box1_C2_SSLR24_M20	Landrace	European domestic
LR24	HAPMAP9_box1_D2_SSLR24_M21	Landrace	European domestic
LR24	HAPMAP9_box1_E1_SSLR24_M15	Landrace	European domestic
LR24	HAPMAP9_box1_E2_SSLR24_M22	Landrace	European domestic
LR24	HAPMAP9_box1_F1_SSLR24_M16	Landrace	European domestic
LR24	HAPMAP9_box1_F2_SSLR24_M23	Landrace	European domestic
LR24	HAPMAP9_box1_F8_SSLR24_M24	Landrace	European domestic
LR24	HAPMAP9_box1_H1_SSLR24_M17	Landrace	European domestic
LR24	HAPMAP9_box1_H9_SSLR24_M25	Landrace	European domestic
LR24	WG0093134-DNAA05_LR24M04	Landrace	European domestic
LR24	WG0093134-DNAA09_LR24M07	Landrace	European domestic
LR24	WG0093134-DNAB05_LR24M05	Landrace	European domestic
LR24	WG0093134-DNAC04_LR24F06	Landrace	European domestic
LR24	WG0093134-DNAD04_LR24F07	Landrace	European domestic
LR24	WG0093134-DNAE04_LR24F08	Landrace	European domestic
LR24	WG0093134-DNAE05_LR24M08	Landrace	European domestic
LR24	WG0093134-DNAF03_LR24F01	Landrace	European domestic
LR24	WG0093134-DNAF04_LR24M01	Landrace	European domestic
LR24	WG0093134-DNAG04_LR24M02	Landrace	European domestic
LR24	WG0093134-DNAH04_LR24M03	Landrace	European domestic
LR31	HAPMAP9_box1_B4_SSLR31_U02	Landrace	European domestic
LR31	HAPMAP9_box1_B11_SSLR31_M01	Landrace	European domestic
LR31	HAPMAP9_box1_B12_SSLR31_M04	Landrace	European domestic
LR31	HAPMAP9_box1_C3_SSLR31_U01	Landrace	European domestic
LR31	HAPMAP9_box1_C5_SSLR31_U04	Landrace	European domestic
LR31	HAPMAP9_box1_D5_SSLR31_U05	Landrace	European domestic
LR31	HAPMAP9_box1_D11_SSLR31_M02	Landrace	European domestic
LR31	HAPMAP9_box1_E4_SSLR31_U03	Landrace	European domestic
LR31	HAPMAP9_box1_E5_SSLR31_U06	Landrace	European domestic
LR31	HAPMAP9_box1_G3_SSLR31_F01	Landrace	European domestic
LR31	HAPMAP9_box1_G12_SSLR31_M05	Landrace	European domestic
LR31	HAPMAP9_box1_H11_SSLR31_M03	Landrace	European domestic
LR31	WG0093135-DNAA04_SSLW27F04	Landrace	European domestic
LR31	WG0093135-DNAA06_SSLW27M01	Landrace	European domestic
LR31	WG0093135-DNAA07_SSLW27M13	Landrace	European domestic
LR31	WG0093135-DNAA08_SSLW27F05	Landrace	European domestic
LR31	WG0093135-DNAA11_SSLW27F06	Landrace	European domestic
LR31	WG0093135-DNAB07_SSLW27M09	Landrace	European domestic
LR31	WG0093135-DNAB10_SSLW27F10	Landrace	European domestic
LR31	WG0093135-DNAC07_SSLW27M03	Landrace	European domestic
LR31	WG0093135-DNAC08_SSLW27M06	Landrace	European domestic
LR31	WG0093135-DNAC10_SSLW27M07	Landrace	European domestic
LR31	WG0093135-DNAD05_SSLW27F11	Landrace	European domestic
LR31	WG0093135-DNAD10_SSLW27F03	Landrace	European domestic
LR31	WG0093135-DNAD11_SSLW27F02	Landrace	European domestic
LR31	WG0093135-DNAD12_SSLW27M11	Landrace	European domestic
LR31	WG0093135-DNAE04_SSLW27F12	Landrace	European domestic
LR31	WG0093135-DNAE10_SSLW27F13	Landrace	European domestic
LR31	WG0093135-DNAE11_SSLW27M05	Landrace	European domestic
LR31	WG0093135-DNAE12_SSLW27M10	Landrace	European domestic
LR31	WG0093135-DNAF04_SSLW27M08	Landrace	European domestic
LR31	WG0093135-DNAF05_SSLW27M14	Landrace	European domestic
LR31	WG0093135-DNAF10_SSLW27F09	Landrace	European domestic
LR31	WG0093135-DNAF12_SSLW27M04	Landrace	European domestic
LR31	WG0093135-DNAG05_SSLW27M12	Landrace	European domestic
LR31	WG0093135-DNAG06_SSLW27F07	Landrace	European domestic
LR31	WG0093135-DNAG12_SSLW27F01	Landrace	European domestic
LR31	WG0093135-DNAH05_SSLW27M02	Landrace	European domestic
LR31	WG0093135-DNAH07_SSLW27F14	Landrace	European domestic
LW22	HAPMAP9_box1_B6_SSLW22_M26	Large White	European domestic
LW22	HAPMAP9_box1_C6_SSLW22_M27	Large White	European domestic
LW22	HAPMAP9_box1_D6_SSLW22_M28	Large White	European domestic
LW22	HAPMAP9_box1_E9_SSLW22_M32	Large White	European domestic
LW22	HAPMAP9_box1_G1_SSLW22_M25	Large White	European domestic
LW22	HAPMAP9_box1_H6_SSLW22_M29	Large White	European domestic
LW22	HAPMAP9_box1_H7_SSLW22_M30	Large White	European domestic
LW22	HAPMAP9_box1_H8_SSLW22_M31	Large White	European domestic
LW22	WG0093133-DNAF02_SSLW22M01	Large White	European domestic
LW22	WG0093134-DNAA08_SSLW22M13	Large White	European domestic
LW22	WG0093134-DNAB07_SSLW22M06	Large White	European domestic
LW22	WG0093134-DNAB08_SSLW22M14	Large White	European domestic
LW22	WG0093134-DNAC07_SSLW22M07	Large White	European domestic
LW22	WG0093134-DNAC08_SSLW22M15	Large White	European domestic
LW22	WG0093134-DNAD07_SSLW22M08	Large White	European domestic
LW22	WG0093134-DNAE07_SSLW22M09	Large White	European domestic
LW22	WG0093134-DNAE08_SSLW22M17	Large White	European domestic
LW22	WG0093134-DNAF06_SSLW22M02	Large White	European domestic
LW22	WG0093134-DNAF07_SSLW22M10	Large White	European domestic
LW22	WG0093134-DNAF08_SSLW22M18	Large White	European domestic
LW22	WG0093134-DNAG06_SSLW22M03	Large White	European domestic
LW22	WG0093134-DNAG07_SSLW22M11	Large White	European domestic
LW22	WG0093134-DNAG08_SSLW22M19	Large White	European domestic
LW22	WG0093134-DNAH06_SSLW22M04	Large White	European domestic
LW22	WG0093134-DNAH07_SSLW22M12	Large White	European domestic
LW22	WG0093134-DNAH08_SSLW22M20	Large White	European domestic
LW22	WG0093136-DNAA03_SSLW22F01	Large White	European domestic
LW22	WG0093136-DNAA04_SSLW22F09	Large White	European domestic
LW22	WG0093136-DNAB03_SSLW22F02	Large White	European domestic
LW22	WG0093136-DNAB04_SSLW22F10	Large White	European domestic
LW22	WG0093136-DNAC03_SSLW22F03	Large White	European domestic
LW22	WG0093136-DNAC04_SSLW22F11	Large White	European domestic
LW22	WG0093136-DNAD03_SSLW22F04	Large White	European domestic
LW22	WG0093136-DNAD04_SSLW22F12	Large White	European domestic
LW22	WG0093136-DNAE03_SSLW22F05	Large White	European domestic
LW22	WG0093136-DNAE04_SSLW22F13	Large White	European domestic
LW22	WG0093136-DNAF03_SSLW22F06	Large White	European domestic
LW22	WG0093136-DNAF04_SSLW22F14	Large White	European domestic
LW22	WG0093136-DNAG03_SSLW22F07	Large White	European domestic
LW22	WG0093136-DNAH03_SSLW22F08	Large White	European domestic
LW23	HAPMAP9_box1_A5_SSLW23_U07	Large White	European domestic
LW23	HAPMAP9_box1_B3_SSLW23_F07	Large White	European domestic
LW23	HAPMAP9_box1_C12_SSLW23_M18	Large White	European domestic
LW23	HAPMAP9_box1_F3_SSLW23_U02	Large White	European domestic
LW23	HAPMAP9_box1_F4_SSLW23_U04	Large White	European domestic
LW23	HAPMAP9_box1_F5_SSLW23_U08	Large White	European domestic
LW23	HAPMAP9_box1_F7_SSLW23_M16	Large White	European domestic
LW23	HAPMAP9_box1_F11_SSLW23_M17	Large White	European domestic
LW23	HAPMAP9_box1_G4_SSLW23_U05	Large White	European domestic
LW23	HAPMAP9_box1_H2_SSLW23_U01	Large White	European domestic
LW23	HAPMAP9_box1_H4_SSLW23_U06	Large White	European domestic
LW23	WG0093136-DNAA08_SSLW23M01	Large White	European domestic
LW23	WG0093136-DNAA09_SSLW23M09	Large White	European domestic
LW23	WG0093136-DNAB08_SSLW23M02	Large White	European domestic
LW23	WG0093136-DNAB09_SSLW23M10	Large White	European domestic
LW23	WG0093136-DNAC07_SSLW23F01	Large White	European domestic
LW23	WG0093136-DNAC08_SSLW23M03	Large White	European domestic
LW23	WG0093136-DNAC09_SSLW23M11	Large White	European domestic
LW23	WG0093136-DNAD07_SSLW23F02	Large White	European domestic
LW23	WG0093136-DNAD08_SSLW23M04	Large White	European domestic
LW23	WG0093136-DNAE07_SSLW23F03	Large White	European domestic
LW23	WG0093136-DNAE08_SSLW23M05	Large White	European domestic
LW23	WG0093136-DNAF07_SSLW23F04	Large White	European domestic
LW23	WG0093136-DNAF08_SSLW23M06	Large White	European domestic
LW23	WG0093136-DNAG07_SSLW23F05	Large White	European domestic
LW23	WG0093136-DNAG08_SSLW23M07	Large White	European domestic
LW23	WG0093136-DNAH08_SSLW23M08	Large White	European domestic
LW30	WG0093135-DNAA09_SSLR29M11	Large White	European domestic
LW30	WG0093135-DNAA10_SSLR29M09	Large White	European domestic
LW30	WG0093135-DNAB06_SSLR29M07	Large White	European domestic
LW30	WG0093135-DNAB08_SSLR29M12	Large White	European domestic
LW30	WG0093135-DNAB09_SSLR29M04	Large White	European domestic
LW30	WG0093135-DNAB11_SSLR29M08	Large White	European domestic
LW30	WG0093135-DNAB12_SSLR29F05	Large White	European domestic
LW30	WG0093135-DNAC04_SSLR29F07	Large White	European domestic
LW30	WG0093135-DNAC06_SSLR29F11	Large White	European domestic
LW30	WG0093135-DNAC09_SSLR29M01	Large White	European domestic
LW30	WG0093135-DNAC11_SSLR29F10	Large White	European domestic
LW30	WG0093135-DNAC12_SSLR29F01	Large White	European domestic
LW30	WG0093135-DNAD04_SSLR29M13	Large White	European domestic
LW30	WG0093135-DNAD07_SSLR29M14	Large White	European domestic
LW30	WG0093135-DNAD08_SSLR29F03	Large White	European domestic
LW30	WG0093135-DNAD09_SSLR29F14	Large White	European domestic
LW30	WG0093135-DNAE05_SSLR29F02	Large White	European domestic
LW30	WG0093135-DNAE07_SSLR29M02	Large White	European domestic
LW30	WG0093135-DNAF11_SSLR29M03	Large White	European domestic
LW30	WG0093135-DNAG04_SSLR29M10	Large White	European domestic
LW30	WG0093135-DNAG08_SSLR29F08	Large White	European domestic
LW30	WG0093135-DNAG09_SSLR29F12	Large White	European domestic
LW30	WG0093135-DNAG11_SSLR29M06	Large White	European domestic
LW30	WG0093135-DNAH04_SSLR29F09	Large White	European domestic
LW30	WG0093135-DNAH06_SSLR29F04	Large White	European domestic
LW30	WG0093135-DNAH08_SSLR29F13	Large White	European domestic
LW30	WG0093135-DNAH12_SSLR29M05	Large White	European domestic
MA01	HAPMAP2_box3_A9_DESSMA01_F05	Magalica	European domestic
MA01	HAPMAP2_box3_A10_DESSMA01_F22	Magalica	European domestic
MA01	HAPMAP2_box3_B9_DESSMA01_F06	Magalica	European domestic
MA01	HAPMAP2_box3_B10_DESSMA01_F23	Magalica	European domestic
MA01	HAPMAP2_box3_C9_DESSMA01_F07	Magalica	European domestic
MA01	HAPMAP2_box3_C10_DESSMA01_M31	Magalica	European domestic
MA01	HAPMAP2_box3_D9_DESSMA01_F08	Magalica	European domestic
MA01	HAPMAP2_box3_E8_DESSMA01_F01	Magalica	European domestic
MA01	HAPMAP2_box3_E9_DESSMA01_F13	Magalica	European domestic
MA01	HAPMAP2_box3_E10_DESSMA01_M33	Magalica	European domestic
MA01	HAPMAP2_box3_F8_DESSMA01_F02	Magalica	European domestic
MA01	HAPMAP2_box3_F9_DESSMA01_F15	Magalica	European domestic
MA01	HAPMAP2_box3_F10_DESSMA01_M34	Magalica	European domestic
MA01	HAPMAP2_box3_G8_DESSMA01_F03	Magalica	European domestic
MA01	HAPMAP2_box3_G9_DESSMA01_F16	Magalica	European domestic
MA01	HAPMAP2_box3_G10_DESSMA01_M35	Magalica	European domestic
MA01	HAPMAP2_box3_H8_DESSMA01_F04	Magalica	European domestic
MA01	HAPMAP2_box3_H9_DESSMA01_F17	Magalica	European domestic
MA01	HAPMAP2_box3_H10_DESSMA01_M37	Magalica	European domestic
MA01	HAPmap6_box1A12_SSMA01M36	Magalica	European domestic
MA01	HAPmap6_box1B11_SSMA01F09	Magalica	European domestic
MA01	HAPmap6_box1C11_SSMA01F11	Magalica	European domestic
MA01	HAPmap6_box1D11_SSMA01F12	Magalica	European domestic
MA01	HAPmap6_box1E11_SSMA01F18	Magalica	European domestic
MA01	HAPmap6_box1F11_SSMA01F19	Magalica	European domestic
MA01	HAPmap6_box1G11_SSMA01F20	Magalica	European domestic
MS02	HAPMAP2_box6_A1_SSMS02F15	Meishan	Asian domestic
MS02	HAPMAP2_box6_A2_SSMS02M32	Meishan	Asian domestic
MS02	HAPMAP2_box6_B1_SSMS02F16	Meishan	Asian domestic
MS02	HAPMAP2_box6_B2_SSMS02M33	Meishan	Asian domestic
MS02	HAPMAP2_box6_C1_SSMS02F17	Meishan	Asian domestic
MS02	HAPMAP2_box6_C2_SSMS02M34	Meishan	Asian domestic
MS02	HAPMAP2_box6_D1_SSMS02F18	Meishan	Asian domestic
MS02	HAPMAP2_box6_D2_SSMS02M35	Meishan	Asian domestic
MS02	HAPMAP2_box6_E1_SSMS02F19	Meishan	Asian domestic
MS02	HAPMAP2_box6_E2_SSMS02M36	Meishan	Asian domestic
MS02	HAPMAP2_box6_F1_SSMS02F20	Meishan	Asian domestic
MS02	HAPMAP2_box6_F2_SSMS02M37	Meishan	Asian domestic
MS02	HAPMAP2_box6_G1_SSMS02F21	Meishan	Asian domestic
MS02	HAPMAP2_box6_G2_SSMS02M38	Meishan	Asian domestic
MS02	HAPMAP2_box6_H1_SSMS02M31	Meishan	Asian domestic
MS02	WG0093134-DNAA02_SSMS02F03	Meishan	Asian domestic
MS02	WG0093134-DNAB02_SSMS02F04	Meishan	Asian domestic
MS02	WG0093134-DNAC02_SSMS02F05	Meishan	Asian domestic
MS02	WG0093134-DNAG01_SSMS02F01	Meishan	Asian domestic
MS02	WG0093134-DNAH01_SSMS02F02	Meishan	Asian domestic
MS03	HAPMAP2_box1_A9_SSMS03U05	Meishan	Asian domestic
MS03	HAPMAP2_box1_A10_SSMS03U13	Meishan	Asian domestic
MS03	HAPMAP2_box1_B9_SSMS03U06	Meishan	Asian domestic
MS03	HAPMAP2_box1_B10_SSMS03U14	Meishan	Asian domestic
MS03	HAPMAP2_box1_C9_SSMS03U07	Meishan	Asian domestic
MS03	HAPMAP2_box1_C10_SSMS03U15	Meishan	Asian domestic
MS03	HAPMAP2_box1_D9_SSMS03U08	Meishan	Asian domestic
MS03	HAPMAP2_box1_D10_SSMS03U16	Meishan	Asian domestic
MS03	HAPMAP2_box1_E8_SSMS03U01	Meishan	Asian domestic
MS03	HAPMAP2_box1_E9_SSMS03U09	Meishan	Asian domestic
MS03	HAPMAP2_box1_E10_SSMS03U17	Meishan	Asian domestic
MS03	HAPMAP2_box1_F8_SSMS03U02	Meishan	Asian domestic
MS03	HAPMAP2_box1_F9_SSMS03U10	Meishan	Asian domestic
MS03	HAPMAP2_box1_F10_SSMS03U18	Meishan	Asian domestic
MS03	HAPMAP2_box1_G8_SSMS03U03	Meishan	Asian domestic
MS03	HAPMAP2_box1_G9_SSMS03U11	Meishan	Asian domestic
MS03	HAPMAP2_box1_G10_SSMS03U19	Meishan	Asian domestic
MS03	HAPMAP2_box1_H8_SSMS03U04	Meishan	Asian domestic
MS03	HAPMAP2_box1_H9_SSMS03U12	Meishan	Asian domestic
PI21	HAPMAP9_box1_A7_SSPI21_M37	Pietrain	European domestic
PI21	HAPMAP9_box1_B1_SSPI21_M34	Pietrain	European domestic
PI21	HAPMAP9_box1_B9_SSPI21_M39	Pietrain	European domestic
PI21	HAPMAP9_box1_B10_SSPI21_M42	Pietrain	European domestic
PI21	HAPMAP9_box1_C1_SSPI21_M35	Pietrain	European domestic
PI21	HAPMAP9_box1_C7_SSPI21_M38	Pietrain	European domestic
PI21	HAPMAP9_box1_C10_SSPI21_M43	Pietrain	European domestic
PI21	HAPMAP9_box1_D1_SSPI21_M36	Pietrain	European domestic
PI21	HAPMAP9_box1_D9_SSPI21_M40	Pietrain	European domestic
PI21	HAPMAP9_box1_D10_SSPI21_M44	Pietrain	European domestic
PI21	HAPMAP9_box1_E10_SSPI21_M45	Pietrain	European domestic
PI21	HAPMAP9_box1_F9_SSPI21_M41	Pietrain	European domestic
PI21	HAPMAP9_box1_F10_SSPI21_M46	Pietrain	European domestic
PI21	WG0093132-DNAG07_SSPI21M10	Pietrain	European domestic
PI21	WG0093133-DNAA11_SSPI21M22	Pietrain	European domestic
PI21	WG0093133-DNAB09_SSPI21M04	Pietrain	European domestic
PI21	WG0093133-DNAB10_SSPI21M13	Pietrain	European domestic
PI21	WG0093133-DNAB11_SSPI21M23	Pietrain	European domestic
PI21	WG0093133-DNAC09_SSPI21M05	Pietrain	European domestic
PI21	WG0093133-DNAC10_SSPI21M14	Pietrain	European domestic
PI21	WG0093133-DNAD09_SSPI21M06	Pietrain	European domestic
PI21	WG0093133-DNAD10_SSPI21M15	Pietrain	European domestic
PI21	WG0093133-DNAE09_SSPI21M07	Pietrain	European domestic
PI21	WG0093133-DNAE10_SSPI21M17	Pietrain	European domestic
PI21	WG0093133-DNAF09_SSPI21M08	Pietrain	European domestic
PI21	WG0093133-DNAF10_SSPI21M19	Pietrain	European domestic
PI21	WG0093133-DNAG09_SSPI21M09	Pietrain	European domestic
PI21	WG0093133-DNAG10_SSPI21M20	Pietrain	European domestic
PI21	WG0093133-DNAH09_SSPI21M11	Pietrain	European domestic
PI21	WG0093133-DNAH10_SSPI21M21	Pietrain	European domestic
PI21	WG0093135-DNAA01_SSPI21F02	Pietrain	European domestic
PI21	WG0093135-DNAA02_SSPI21M02	Pietrain	European domestic
PI21	WG0093135-DNAB01_SSPI21F04	Pietrain	European domestic
PI21	WG0093135-DNAC01_SSPI21F05	Pietrain	European domestic
PI21	WG0093135-DNAD01_SSPI21F06	Pietrain	European domestic
PI21	WG0093135-DNAE01_SSPI21F07	Pietrain	European domestic
PI21	WG0093135-DNAF01_SSPI21F08	Pietrain	European domestic
PI21	WG0093135-DNAG01_SSPI21F09	Pietrain	European domestic
PI21	WG0093135-DNAH01_SSPI21M01	Pietrain	European domestic
PI23	WG0093131-DNAA09_SSPI23M09	Pietrain	European domestic
PI23	WG0093131-DNAA10_SSPI23F13	Pietrain	European domestic
PI23	WG0093131-DNAA11_SSPI23F07	Pietrain	European domestic
PI23	WG0093131-DNAB04_SSPI23F03	Pietrain	European domestic
PI23	WG0093131-DNAB05_SSPI23M08	Pietrain	European domestic
PI23	WG0093131-DNAB10_SSPI23M07	Pietrain	European domestic
PI23	WG0093131-DNAB11_SSPI23F11	Pietrain	European domestic
PI23	WG0093131-DNAC04_SSPI23F15	Pietrain	European domestic
PI23	WG0093131-DNAC08_SSPI23F05	Pietrain	European domestic
PI23	WG0093131-DNAC09_SSPI23M11	Pietrain	European domestic
PI23	WG0093131-DNAD01_SSPI23F01	Pietrain	European domestic
PI23	WG0093131-DNAD02_SSPI23M01	Pietrain	European domestic
PI23	WG0093131-DNAD04_SSPI23F14	Pietrain	European domestic
PI23	WG0093131-DNAD05_SSPI23M14	Pietrain	European domestic
PI23	WG0093131-DNAD07_SSPI23F09	Pietrain	European domestic
PI23	WG0093131-DNAD10_SSPI23M13	Pietrain	European domestic
PI23	WG0093131-DNAD11_SSPI23M03	Pietrain	European domestic
PI23	WG0093131-DNAE05_SSPI23F04	Pietrain	European domestic
PI23	WG0093131-DNAE06_SSPI23M06	Pietrain	European domestic
PI23	WG0093131-DNAF02_SSPI23M04	Pietrain	European domestic
PI23	WG0093131-DNAF04_SSPI23M02	Pietrain	European domestic
PI23	WG0093131-DNAF09_SSPI23M15	Pietrain	European domestic
PI23	WG0093131-DNAG01_SSPI23F06	Pietrain	European domestic
PI23	WG0093131-DNAG02_SSPI23F02	Pietrain	European domestic
PI23	WG0093131-DNAH01_SSPI23F08	Pietrain	European domestic
PI23	WG0093131-DNAH04_SSPI23F12	Pietrain	European domestic
PI23	WG0093131-DNAH05_SSPI23M05	Pietrain	European domestic
PI23	WG0093131-DNAH06_SSPI23M10	Pietrain	European domestic
PI23	WG0093131-DNAH09_SSPI23F10	Pietrain	European domestic
PI23	WG0093132-DNAF06_SSPI23M12	Pietrain	European domestic
PW20	HAPMAP2_box6_A11_SSPW20M13	Syntetic(50%P+50%LW)	European domestic
PW20	HAPMAP2_box6_A12_SSPW20M21	Syntetic(50%P+50%LW)	European domestic
PW20	HAPMAP2_box6_B11_SSPW20F08	Syntetic(50%P+50%LW)	European domestic
PW20	HAPMAP2_box6_C11_SSPW20M14	Syntetic(50%P+50%LW)	European domestic
PW20	HAPMAP2_box6_D10_SSPW20F02	Syntetic(50%P+50%LW)	European domestic
PW20	HAPMAP2_box6_D11_SSPW20F09	Syntetic(50%P+50%LW)	European domestic
PW20	HAPMAP2_box6_E10_SSPW20M08	Syntetic(50%P+50%LW)	European domestic
PW20	HAPMAP2_box6_E11_SSPW20M15	Syntetic(50%P+50%LW)	European domestic
PW20	HAPMAP2_box6_F10_SSPW20F06	Syntetic(50%P+50%LW)	European domestic
PW20	HAPMAP2_box6_F11_SSPW20F11	Syntetic(50%P+50%LW)	European domestic
PW20	HAPMAP2_box6_G10_SSPW20M12	Syntetic(50%P+50%LW)	European domestic
PW20	HAPMAP2_box6_G11_SSPW20M17	Syntetic(50%P+50%LW)	European domestic
PW20	HAPMAP2_box6_H10_SSPW20F07	Syntetic(50%P+50%LW)	European domestic
PW20	HAPMAP2_box6_H11_SSPW20F15	Syntetic(50%P+50%LW)	European domestic
PW20	WG0093131-DNAA12_SSPW20M01	Syntetic(50%P+50%LW)	European domestic
PW20	WG0093131-DNAB12_SSPW20M02	Syntetic(50%P+50%LW)	European domestic
PW20	WG0093131-DNAC12_SSPW20M03	Syntetic(50%P+50%LW)	European domestic
PW20	WG0093131-DNAD12_SSPW20M04	Syntetic(50%P+50%LW)	European domestic
PW20	WG0093131-DNAE12_SSPW20M05	Syntetic(50%P+50%LW)	European domestic
PW20	WG0093131-DNAF12_SSPW20M06	Syntetic(50%P+50%LW)	European domestic
TA01	HAPMAP2_box3_A11_GBSSSTA01F02	Tamworth	European domestic
TA01	HAPMAP2_box3_A12_GBSSSTA01F16	Tamworth	European domestic
TA01	HAPMAP2_box3_B11_GBSSSTA01F04	Tamworth	European domestic
TA01	HAPMAP2_box3_B12_GBSSSTA01F18	Tamworth	European domestic
TA01	HAPMAP2_box3_C11_GBSSSTA01F07	Tamworth	European domestic
TA01	HAPMAP2_box3_C12_GBSSSTA01M03	Tamworth	European domestic
TA01	HAPMAP2_box3_D11_GBSSSTA01F08	Tamworth	European domestic
TA01	HAPMAP2_box3_D12_GBSSSTA01M06	Tamworth	European domestic
TA01	HAPMAP2_box3_E11_GBSSSTA01F09	Tamworth	European domestic
TA01	HAPMAP2_box3_E12_GBSSSTA01M15	Tamworth	European domestic
TA01	HAPMAP2_box3_F11_GBSSSTA01F10	Tamworth	European domestic
TA01	HAPMAP2_box3_F12_GBSSSTA01M17	Tamworth	European domestic
TA01	HAPMAP2_box3_G11_GBSSSTA01F13	Tamworth	European domestic
TA01	HAPMAP2_box3_G12_GBSSSTA01M20	Tamworth	European domestic
TA01	HAPMAP2_box3_H11_GBSSSTA01F14	Tamworth	European domestic
TA01	HAPMAP2_box3_H12_GBSSSTA01M23	Tamworth	European domestic
TA01	HAPMAP2_box5_A5_GBSSSTA01M26	Tamworth	European domestic
TA01	HAPMAP2_box5_B5_GBSSSTA01M27	Tamworth	European domestic
TA01	HAPMAP2_box5_C5_GBSSSTA01M32	Tamworth	European domestic
TA01	HAPMAP2_box5_D5_GBSSSTA01M34	Tamworth	European domestic
TA01	HAPmap6_box2A3_SSTA01F29	Tamworth	European domestic
TA01	HAPmap6_box2B3_SSTA01F31	Tamworth	European domestic
TA01	HAPmap6_box2C3_SSTA01F33	Tamworth	European domestic
TA01	HAPmap6_box2D3_SSTA01F41	Tamworth	European domestic
TA01	HAPmap6_box2E3_SSTA01F42	Tamworth	European domestic
TA01	HAPmap6_box2F3_SSTA01M11	Tamworth	European domestic
TA01	HAPmap6_box2G2_SSTA01F19	Tamworth	European domestic
TA01	HAPmap6_box2G3_SSTA01M12	Tamworth	European domestic
TA01	HAPmap6_box2H2_SSTA01F22	Tamworth	European domestic
TA01	HAPmap6_box2H3_SSTA01M21	Tamworth	European domestic
WB20	HAPMAP2_box4_A3_SSWB20F02	Wild boar Japan	Asian wild
WB20	HAPMAP2_box4_B3_SSWB20M04	Wild boar Japan	Asian wild
WB20	HAPMAP2_box4_C3_SSWB20U04	Wild boar Japan	Asian wild
WB20	HAPMAP2_box4_D3_SSWB20F03	Wild boar Japan	Asian wild
WB20	HAPMAP2_box4_F3_SSWB20M06	Wild boar Japan	Asian wild
WB20	HAPMAP2_box4_G2_SSWB20M03	Wild boar Japan	Asian wild
WB20	HAPMAP2_box4_G3_SSWB20F04	Wild boar Japan	Asian wild
WB20	HAPMAP2_box4_H2_SSWB20F01	Wild boar Japan	Asian wild
WB20	HAPMAP2_box4_H3_SSWB20F05	Wild boar Japan	Asian wild
WB20	WG0093131-DNAG12_SSWB20M01	Wild boar Japan	Asian wild
WB20	WG0093131-DNAH12_SSWB20M02	Wild boar Japan	Asian wild
WB20	WG0093134-DNAD10_SSWB20U01	Wild boar Japan	Asian wild
WB20	WG0093134-DNAE10_SSWB20U02	Wild boar Japan	Asian wild
WB20	WG0093134-DNAF10_SSWB20U03	Wild boar Japan	Asian wild
WB21	HAPMAP2_box4_A7_SSWB21M07	Wild boar Veluwe, Netherlands	European wild	Netherlands
WB21	HAPMAP2_box4_C6_SSWB21F03	Wild boar Veluwe, Netherlands	European wild	Netherlands
WB21	HAPMAP2_box4_D6_SSWB21M05	Wild boar Veluwe, Netherlands	European wild	Netherlands
WB21	HAPMAP2_box4_E6_SSWB21F04	Wild boar Veluwe, Netherlands	European wild	Netherlands
WB21	HAPMAP2_box4_F6_SSWB21F05	Wild boar Veluwe, Netherlands	European wild	Netherlands
WB21	HAPMAP2_box4_H6_SSWB21M06	Wild boar Veluwe, Netherlands	European wild	Netherlands
WB21	HAPMAP2_box5_A1_SSWB21U01	Wild boar Veluwe, Netherlands	European wild	Netherlands
WB21	HAPMAP2_box5_A2_SSWB21U09	Wild boar Veluwe, Netherlands	European wild	Netherlands
WB21	HAPMAP2_box5_A3_SSWB21U17	Wild boar Veluwe, Netherlands	European wild	Netherlands
WB21	HAPMAP2_box5_A9_SSWB21U57	Wild boar Veluwe, Netherlands	European wild	Netherlands
WB21	HAPMAP2_box5_A10_SSWB21U65	Wild boar Veluwe, Netherlands	European wild	Netherlands
WB21	HAPMAP2_box5_B1_SSWB21U02	Wild boar Veluwe, Netherlands	European wild	Netherlands
WB21	HAPMAP2_box5_B2_SSWB21U10	Wild boar Veluwe, Netherlands	European wild	Netherlands
WB21	HAPMAP2_box5_B3_SSWB21U18	Wild boar Veluwe, Netherlands	European wild	Netherlands
WB21	HAPMAP2_box5_B9_SSWB21U58	Wild boar Veluwe, Netherlands	European wild	Netherlands
WB21	HAPMAP2_box5_B10_SSWB21U66	Wild boar Veluwe, Netherlands	European wild	Netherlands
WB21	HAPMAP2_box5_C1_SSWB21U03	Wild boar Veluwe, Netherlands	European wild	Netherlands
WB21	HAPMAP2_box5_C2_SSWB21U11	Wild boar Veluwe, Netherlands	European wild	Netherlands
WB21	HAPMAP2_box5_C3_SSWB21U19	Wild boar Veluwe, Netherlands	European wild	Netherlands
WB21	HAPMAP2_box5_C9_SSWB21U59	Wild boar Veluwe, Netherlands	European wild	Netherlands
WB21	HAPMAP2_box5_C10_SSWB21U67	Wild boar Veluwe, Netherlands	European wild	Netherlands
WB21	HAPMAP2_box5_D1_SSWB21U04	Wild boar Veluwe, Netherlands	European wild	Netherlands
WB21	HAPMAP2_box5_D2_SSWB21U12	Wild boar Veluwe, Netherlands	European wild	Netherlands
WB21	HAPMAP2_box5_D9_SSWB21U60	Wild boar Veluwe, Netherlands	European wild	Netherlands
WB21	HAPMAP2_box5_D10_SSWB21U68	Wild boar Veluwe, Netherlands	European wild	Netherlands
WB21	HAPMAP2_box5_D11_SSWB21U76	Wild boar Veluwe, Netherlands	European wild	Netherlands
WB21	HAPMAP2_box5_E1_SSWB21U05	Wild boar Veluwe, Netherlands	European wild	Netherlands
WB21	HAPMAP2_box5_E2_SSWB21U13	Wild boar Veluwe, Netherlands	European wild	Netherlands
WB21	HAPMAP2_box5_E3_SSWB21U21	Wild boar Veluwe, Netherlands	European wild	Netherlands
WB21	HAPMAP2_box5_E9_SSWB21U61	Wild boar Veluwe, Netherlands	European wild	Netherlands
WB21	HAPMAP2_box5_E10_SSWB21U69	Wild boar Veluwe, Netherlands	European wild	Netherlands
WB21	HAPMAP2_box5_E11_SSWB21U77	Wild boar Veluwe, Netherlands	European wild	Netherlands
WB21	HAPMAP2_box5_F1_SSWB21U06	Wild boar Veluwe, Netherlands	European wild	Netherlands
WB21	HAPMAP2_box5_F2_SSWB21U14	Wild boar Veluwe, Netherlands	European wild	Netherlands
WB21	HAPMAP2_box5_F3_SSWB21U22	Wild boar Veluwe, Netherlands	European wild	Netherlands
WB21	HAPMAP2_box5_F9_SSWB21U62	Wild boar Veluwe, Netherlands	European wild	Netherlands
WB21	HAPMAP2_box5_F10_SSWB21U70	Wild boar Veluwe, Netherlands	European wild	Netherlands
WB21	HAPMAP2_box5_F11_SSWB21U78	Wild boar Veluwe, Netherlands	European wild	Netherlands
WB21	HAPMAP2_box5_G1_SSWB21U07	Wild boar Veluwe, Netherlands	European wild	Netherlands
WB21	HAPMAP2_box5_G2_SSWB21U15	Wild boar Veluwe, Netherlands	European wild	Netherlands
WB21	HAPMAP2_box5_G3_SSWB21U23	Wild boar Veluwe, Netherlands	European wild	Netherlands
WB21	HAPMAP2_box5_G8_SSWB21U55	Wild boar Veluwe, Netherlands	European wild	Netherlands
WB21	HAPMAP2_box5_G9_SSWB21U63	Wild boar Veluwe, Netherlands	European wild	Netherlands
WB21	HAPMAP2_box5_G10_SSWB21U71	Wild boar Veluwe, Netherlands	European wild	Netherlands
WB21	HAPMAP2_box5_H1_SSWB21U08	Wild boar Veluwe, Netherlands	European wild	Netherlands
WB21	HAPMAP2_box5_H2_SSWB21U16	Wild boar Veluwe, Netherlands	European wild	Netherlands
WB21	HAPMAP2_box5_H3_SSWB21U24	Wild boar Veluwe, Netherlands	European wild	Netherlands
WB21	HAPMAP2_box5_H8_SSWB21U56	Wild boar Veluwe, Netherlands	European wild	Netherlands
WB21	HAPMAP2_box5_H9_SSWB21U64	Wild boar Veluwe, Netherlands	European wild	Netherlands
WB21	HAPMAP2_box5_H10_SSWB21U72	Wild boar Veluwe, Netherlands	European wild	Netherlands
WB21	HAPMAP2_box5_H11_SSWB21U80	Wild boar Veluwe, Netherlands	European wild	Netherlands
WB21	HAPmap5_box5_A8_SSWB21F08	Wild boar Veluwe, Netherlands	European wild	Netherlands
WB21	HAPmap5_box5_C9_SSWB21F09	Wild boar Veluwe, Netherlands	European wild	Netherlands
WB21	HAPmap5_box5_H7_SSWB21F07	Wild boar Veluwe, Netherlands	European wild	Netherlands
WB21	WG0093134-DNAA11_SSWB21M01	Wild boar Veluwe, Netherlands	European wild	Netherlands
WB21	WG0093134-DNAB11_SSWB21M02	Wild boar Veluwe, Netherlands	European wild	Netherlands
WB21	WG0093134-DNAC11_SSWB21M03	Wild boar Veluwe, Netherlands	European wild	Netherlands
WB21	WG0093134-DNAD11_SSWB21M04	Wild boar Veluwe, Netherlands	European wild	Netherlands
WB21	WG0093134-DNAG10_SSWB21F01	Wild boar Veluwe, Netherlands	European wild	Netherlands
WB21	WG0093134-DNAH10_SSWB21F02	Wild boar Veluwe, Netherlands	European wild	Netherlands
WB22	HAPMAP2_box4_B7_SSWB22F02	Wild boar Mijnweg, Netherlands	European wild	Netherlands
WB22	HAPMAP2_box4_C7_SSWB22F03	Wild boar Mijnweg, Netherlands	European wild	Netherlands
WB22	HAPMAP2_box4_D7_SSWB22F04	Wild boar Mijnweg, Netherlands	European wild	Netherlands
WB22	HAPMAP2_box4_E7_SSWB22F05	Wild boar Mijnweg, Netherlands	European wild	Netherlands
WB22	HAPMAP2_box4_F7_SSWB22M03	Wild boar Mijnweg, Netherlands	European wild	Netherlands
WB22	HAPMAP2_box4_G7_SSWB22M04	Wild boar Mijnweg, Netherlands	European wild	Netherlands
WB22	HAPMAP2_box4_H7_SSWB22M05	Wild boar Mijnweg, Netherlands	European wild	Netherlands
WB22	HAPmap5_box5_A9_SSWB22M08	Wild boar Mijnweg, Netherlands	European wild	Netherlands
WB22	HAPmap5_box5_B8_SSWB22F07	Wild boar Mijnweg, Netherlands	European wild	Netherlands
WB22	HAPmap5_box5_B9_SSWB22F08	Wild boar Mijnweg, Netherlands	European wild	Netherlands
WB22	HAPmap5_box5_F7_SSWB22F06	Wild boar Mijnweg, Netherlands	European wild	Netherlands
WB22	HAPmap5_box5_G7_SSWB22M06	Wild boar Mijnweg, Netherlands	European wild	Netherlands
WB22	WG0093134-DNAE11_SSWB22F01	Wild boar Mijnweg, Netherlands	European wild	Netherlands
WB22	WG0093134-DNAF11_SSWB22M01	Wild boar Mijnweg, Netherlands	European wild	Netherlands
WB22	WG0093134-DNAG11_SSWB22M02	Wild boar Mijnweg, Netherlands	European wild	Netherlands
WB23	HAPMAP2_box4_A12_SSWB23U19	Wild boar Portugal	European wild	Portugal
WB23	HAPMAP2_box4_E10_SSWB23U07	Wild boar Portugal	European wild	Portugal
WB23	HAPMAP2_box4_F11_SSWB23U16	Wild boar Portugal	European wild	Portugal
WB23	HAPMAP2_box4_G11_SSWB23U17	Wild boar Portugal	European wild	Portugal
WB23	HAPMAP2_box4_H11_SSWB23U18	Wild boar Portugal	European wild	Portugal
WB23	WG0093134-DNAA06_SSWB23U04	Wild boar Portugal	European wild	Portugal
WB23	WG0093134-DNAB06_SSWB23U05	Wild boar Portugal	European wild	Portugal
WB23	WG0093134-DNAC06_SSWB23U06	Wild boar Portugal	European wild	Portugal
WB23	WG0093134-DNAF05_SSWB23U01	Wild boar Portugal	European wild	Portugal
WB23	WG0093134-DNAG05_SSWB23U02	Wild boar Portugal	European wild	Portugal
WB23	WG0093134-DNAH05_SSWB23U03	Wild boar Portugal	European wild	Portugal
WB24	HAPMAP2_box4_A1_SSWB24U01	Wild boar Sardinia, Italy	European wild	Italy
WB24	HAPMAP2_box4_A2_SSWB24U09	Wild boar Sardinia, Italy	European wild	Italy
WB24	HAPMAP2_box4_B1_SSWB24U02	Wild boar Sardinia, Italy	European wild	Italy
WB24	HAPMAP2_box4_B2_SSWB24U10	Wild boar Sardinia, Italy	European wild	Italy
WB24	HAPMAP2_box4_C1_SSWB24U03	Wild boar Sardinia, Italy	European wild	Italy
WB24	HAPMAP2_box4_C2_SSWB24U11	Wild boar Sardinia, Italy	European wild	Italy
WB24	HAPMAP2_box4_D1_SSWB24U04	Wild boar Sardinia, Italy	European wild	Italy
WB24	HAPMAP2_box4_D2_SSWB24U12	Wild boar Sardinia, Italy	European wild	Italy
WB24	HAPMAP2_box4_E1_SSWB24U05	Wild boar Sardinia, Italy	European wild	Italy
WB24	HAPMAP2_box4_E2_SSWB24U13	Wild boar Sardinia, Italy	European wild	Italy
WB24	HAPMAP2_box4_F1_SSWB24U06	Wild boar Sardinia, Italy	European wild	Italy
WB24	HAPMAP2_box4_F2_SSWB24U14	Wild boar Sardinia, Italy	European wild	Italy
WB24	HAPMAP2_box4_G1_SSWB24U07	Wild boar Sardinia, Italy	European wild	Italy
WB24	HAPmap5_box1_A1_SSWB24F01	Wild boar Sardinia, Italy	European wild	Italy
WB24	HAPmap5_box5_A11_SSWB24U06	Wild boar Sardinia, Italy	European wild	Italy
WB24	HAPmap5_box5_F10_SSWB24U03	Wild boar Sardinia, Italy	European wild	Italy
WB24	HAPmap5_box5_G10_SSWB24U04	Wild boar Sardinia, Italy	European wild	Italy
WB24	HAPmap5_box5_H10_SSWB24U05	Wild boar Sardinia, Italy	European wild	Italy
WB25	HAPMAP2_box4_A4_SSWB25U01	Wild boar France	European wild	France
WB25	HAPMAP2_box4_A5_SSWB25U09	Wild boar France	European wild	France
WB25	HAPMAP2_box4_B4_SSWB25U02	Wild boar France	European wild	France
WB25	HAPMAP2_box4_B5_SSWB25U10	Wild boar France	European wild	France
WB25	HAPMAP2_box4_C4_SSWB25U03	Wild boar France	European wild	France
WB25	HAPMAP2_box4_C5_SSWB25U11	Wild boar France	European wild	France
WB25	HAPMAP2_box4_D4_SSWB25U04	Wild boar France	European wild	France
WB25	HAPMAP2_box4_D5_SSWB25U12	Wild boar France	European wild	France
WB25	HAPMAP2_box4_E4_SSWB25U05	Wild boar France	European wild	France
WB25	HAPMAP2_box4_E5_SSWB25U13	Wild boar France	European wild	France
WB25	HAPMAP2_box4_F4_SSWB25U06	Wild boar France	European wild	France
WB25	HAPMAP2_box4_F5_SSWB25U14	Wild boar France	European wild	France
WB25	HAPMAP2_box4_G4_SSWB25U07	Wild boar France	European wild	France
WB25	HAPMAP2_box4_G5_SSWB25U15	Wild boar France	European wild	France
WB25	HAPMAP2_box4_H4_SSWB25U08	Wild boar France	European wild	France
WB25	HAPMAP2_box4_H5_SSWB25U16	Wild boar France	European wild	France
WB26	HAPMAP2_box4_A6_SSWB26U01	Wild boar Switzerland	European wild	Switzerland
WB26	HAPMAP2_box4_A8_SSWB26M01	Wild boar Switzerland	European wild	Switzerland
WB26	HAPMAP2_box4_A9_SSWB26M08	Wild boar Switzerland	European wild	Switzerland
WB26	HAPMAP2_box4_A10_SSWB26F06	Wild boar Switzerland	European wild	Switzerland
WB26	HAPMAP2_box4_B6_SSWB26U02	Wild boar Switzerland	European wild	Switzerland
WB26	HAPMAP2_box4_B8_SSWB26M02	Wild boar Switzerland	European wild	Switzerland
WB26	HAPMAP2_box4_B9_SSWB26M09	Wild boar Switzerland	European wild	Switzerland
WB26	HAPMAP2_box4_B10_SSWB26M13	Wild boar Switzerland	European wild	Switzerland
WB26	HAPMAP2_box4_C8_SSWB26F01	Wild boar Switzerland	European wild	Switzerland
WB26	HAPMAP2_box4_C9_SSWB26F02	Wild boar Switzerland	European wild	Switzerland
WB26	HAPMAP2_box4_C10_SSWB26F07	Wild boar Switzerland	European wild	Switzerland
WB26	HAPMAP2_box4_D8_SSWB26M03	Wild boar Switzerland	European wild	Switzerland
WB26	HAPMAP2_box4_D9_SSWB26M10	Wild boar Switzerland	European wild	Switzerland
WB26	HAPMAP2_box4_E8_SSWB26M04	Wild boar Switzerland	European wild	Switzerland
WB26	HAPMAP2_box4_E9_SSWB26F03	Wild boar Switzerland	European wild	Switzerland
WB26	HAPMAP2_box4_F8_SSWB26M05	Wild boar Switzerland	European wild	Switzerland
WB26	HAPMAP2_box4_F9_SSWB26F04	Wild boar Switzerland	European wild	Switzerland
WB26	HAPMAP2_box4_G8_SSWB26M06	Wild boar Switzerland	European wild	Switzerland
WB26	HAPMAP2_box4_G9_SSWB26M11	Wild boar Switzerland	European wild	Switzerland
WB26	HAPMAP2_box4_H8_SSWB26M07	Wild boar Switzerland	European wild	Switzerland
WB26	HAPMAP2_box4_H9_SSWB26F05	Wild boar Switzerland	European wild	Switzerland
WB26	HAPmap5_box6_A9_SSWB26M17	Wild boar Switzerland	European wild	Switzerland
WB26	HAPmap5_box6_A10_SSWB26M19	Wild boar Switzerland	European wild	Switzerland
WB26	HAPmap5_box6_B9_SSWB26F11	Wild boar Switzerland	European wild	Switzerland
WB26	HAPmap5_box6_C9_SSWB26F12	Wild boar Switzerland	European wild	Switzerland
WB26	HAPmap5_box6_D8_SSWB26F09	Wild boar Switzerland	European wild	Switzerland
WB26	HAPmap5_box6_D9_SSWB26F13	Wild boar Switzerland	European wild	Switzerland
WB26	HAPmap5_box6_E8_SSWB26F10	Wild boar Switzerland	European wild	Switzerland
WB26	HAPmap5_box6_E9_SSWB26F14	Wild boar Switzerland	European wild	Switzerland
WB26	HAPmap5_box6_F8_SSWB26M14	Wild boar Switzerland	European wild	Switzerland
WB26	HAPmap5_box6_F9_SSWB26F15	Wild boar Switzerland	European wild	Switzerland
WB26	HAPmap5_box6_G8_SSWB26M15	Wild boar Switzerland	European wild	Switzerland
WB26	HAPmap5_box6_G9_SSWB26M18	Wild boar Switzerland	European wild	Switzerland
WB26	HAPmap5_box6_H8_SSWB26M16	Wild boar Switzerland	European wild	Switzerland
WB26	HAPmap5_box6_H9_SSWB26F16	Wild boar Switzerland	European wild	Switzerland
WB27	HAPMAP2_box4_C12_SSWB27M01	Wild boar Spain	European wild	Spain
WB27	HAPMAP2_box4_D12_SSWB27M02	Wild boar Spain	European wild	Spain
WB27	HAPMAP2_box4_F12_SSWB27M04	Wild boar Spain	European wild	Spain
WB27	HAPMAP2_box4_G12_SSWB27M05	Wild boar Spain	European wild	Spain
WB28	HAPMAP2_box3_B8_SSWB28M02	Wild boar Sardinia, Italy	European wild	Italy
WB28	HAPMAP2_box3_C8_SSWB28M03	Wild boar Sardinia, Italy	European wild	Italy
WB28	HAPMAP2_box4_H12_SSWB28F01	Wild boar Sardinia, Italy	European wild	Italy
WB28	HAPmap5_box1_A7_SSWB28F07	Wild boar Sardinia, Italy	European wild	Italy
WB28	HAPmap5_box1_A8_SSWB28M12	Wild boar Sardinia, Italy	European wild	Italy
WB28	HAPmap5_box1_A9_SSWB28F09	Wild boar Sardinia, Italy	European wild	Italy
WB28	HAPmap5_box1_A10_SSWB28M15	Wild boar Sardinia, Italy	European wild	Italy
WB28	HAPmap5_box1_A11_SSWB28F15	Wild boar Sardinia, Italy	European wild	Italy
WB28	HAPmap5_box1_A12_SSWB28M23	Wild boar Sardinia, Italy	European wild	Italy
WB28	HAPmap5_box1_B7_SSWB28M10	Wild boar Sardinia, Italy	European wild	Italy
WB28	HAPmap5_box1_B8_SSWB28U11	Wild boar Sardinia, Italy	European wild	Italy
WB28	HAPmap5_box1_B9_SSWB28U16	Wild boar Sardinia, Italy	European wild	Italy
WB28	HAPmap5_box1_B10_SSWB28M16	Wild boar Sardinia, Italy	European wild	Italy
WB28	HAPmap5_box1_B11_SSWB28M20	Wild boar Sardinia, Italy	European wild	Italy
WB28	HAPmap5_box1_B12_SSWB28M24	Wild boar Sardinia, Italy	European wild	Italy
WB28	HAPmap5_box1_C6_SSWB28U03	Wild boar Sardinia, Italy	European wild	Italy
WB28	HAPmap5_box1_C7_SSWB28U07	Wild boar Sardinia, Italy	European wild	Italy
WB28	HAPmap5_box1_C9_SSWB28U17	Wild boar Sardinia, Italy	European wild	Italy
WB28	HAPmap5_box1_C10_SSWB28M17	Wild boar Sardinia, Italy	European wild	Italy
WB28	HAPmap5_box1_C11_SSWB28F16	Wild boar Sardinia, Italy	European wild	Italy
WB28	HAPmap5_box1_C12_SSWB28F20	Wild boar Sardinia, Italy	European wild	Italy
WB28	HAPmap5_box1_D6_SSWB28U04	Wild boar Sardinia, Italy	European wild	Italy
WB28	HAPmap5_box1_D7_SSWB28U08	Wild boar Sardinia, Italy	European wild	Italy
WB28	HAPmap5_box1_D8_SSWB28M14	Wild boar Sardinia, Italy	European wild	Italy
WB28	HAPmap5_box1_D9_SSWB28F10	Wild boar Sardinia, Italy	European wild	Italy
WB28	HAPmap5_box1_D10_SSWB28F12	Wild boar Sardinia, Italy	European wild	Italy
WB28	HAPmap5_box1_D11_SSWB28M21	Wild boar Sardinia, Italy	European wild	Italy
WB28	HAPmap5_box1_D12_SSWB28M25	Wild boar Sardinia, Italy	European wild	Italy
WB28	HAPmap5_box1_E6_SSWB28U05	Wild boar Sardinia, Italy	European wild	Italy
WB28	HAPmap5_box1_E7_SSWB28F08	Wild boar Sardinia, Italy	European wild	Italy
WB28	HAPmap5_box1_E8_SSWB28U12	Wild boar Sardinia, Italy	European wild	Italy
WB28	HAPmap5_box1_E9_SSWB28U18	Wild boar Sardinia, Italy	European wild	Italy
WB28	HAPmap5_box1_E10_SSWB28F13	Wild boar Sardinia, Italy	European wild	Italy
WB28	HAPmap5_box1_E11_SSWB28F17	Wild boar Sardinia, Italy	European wild	Italy
WB28	HAPmap5_box1_E12_SSWB28F21	Wild boar Sardinia, Italy	European wild	Italy
WB28	HAPmap5_box1_F6_SSWB28U06	Wild boar Sardinia, Italy	European wild	Italy
WB28	HAPmap5_box1_F7_SSWB28M11	Wild boar Sardinia, Italy	European wild	Italy
WB28	HAPmap5_box1_F8_SSWB28U13	Wild boar Sardinia, Italy	European wild	Italy
WB28	HAPmap5_box1_F9_SSWB28U19	Wild boar Sardinia, Italy	European wild	Italy
WB28	HAPmap5_box1_F10_SSWB28M18	Wild boar Sardinia, Italy	European wild	Italy
WB28	HAPmap5_box1_F11_SSWB28M22	Wild boar Sardinia, Italy	European wild	Italy
WB28	HAPmap5_box1_F12_SSWB28F22	Wild boar Sardinia, Italy	European wild	Italy
WB28	HAPmap5_box1_G7_SSWB28U09	Wild boar Sardinia, Italy	European wild	Italy
WB28	HAPmap5_box1_G8_SSWB28U14	Wild boar Sardinia, Italy	European wild	Italy
WB28	HAPmap5_box1_G9_SSWB28U20	Wild boar Sardinia, Italy	European wild	Italy
WB28	HAPmap5_box1_G10_SSWB28M19	Wild boar Sardinia, Italy	European wild	Italy
WB28	HAPmap5_box1_G12_SSWB28M26	Wild boar Sardinia, Italy	European wild	Italy
WB28	HAPmap5_box1_H6_SSWB28F06	Wild boar Sardinia, Italy	European wild	Italy
WB28	HAPmap5_box1_H7_SSWB28U10	Wild boar Sardinia, Italy	European wild	Italy
WB28	HAPmap5_box1_H8_SSWB28U15	Wild boar Sardinia, Italy	European wild	Italy
WB28	HAPmap5_box1_H9_SSWB28F11	Wild boar Sardinia, Italy	European wild	Italy
WB28	HAPmap5_box1_H10_SSWB28F14	Wild boar Sardinia, Italy	European wild	Italy
WB28	HAPmap5_box1_H11_SSWB28F19	Wild boar Sardinia, Italy	European wild	Italy
WB28	HAPmap5_box1_H12_SSWB28M27	Wild boar Sardinia, Italy	European wild	Italy
WB28	HAPmap5_box2_A1_SSWB28F23	Wild boar Sardinia, Italy	European wild	Italy
WB28	HAPmap5_box2_A4_SSWB28F28	Wild boar Sardinia, Italy	European wild	Italy
WB28	HAPmap5_box2_A5_SSWB28F32	Wild boar Sardinia, Italy	European wild	Italy
WB28	HAPmap5_box2_A6_SSWB28M45	Wild boar Sardinia, Italy	European wild	Italy
WB28	HAPmap5_box2_B1_SSWB28M28	Wild boar Sardinia, Italy	European wild	Italy
WB28	HAPmap5_box2_B4_SSWB28F29	Wild boar Sardinia, Italy	European wild	Italy
WB28	HAPmap5_box2_B5_SSWB28F33	Wild boar Sardinia, Italy	European wild	Italy
WB28	HAPmap5_box2_B6_SSWB28F35	Wild boar Sardinia, Italy	European wild	Italy
WB28	HAPmap5_box2_C1_SSWB28F24	Wild boar Sardinia, Italy	European wild	Italy
WB28	HAPmap5_box2_C3_SSWB28U21	Wild boar Sardinia, Italy	European wild	Italy
WB28	HAPmap5_box2_C4_SSWB28F30	Wild boar Sardinia, Italy	European wild	Italy
WB28	HAPmap5_box2_C5_SSWB28M40	Wild boar Sardinia, Italy	European wild	Italy
WB28	HAPmap5_box2_C6_SSWB28M46	Wild boar Sardinia, Italy	European wild	Italy
WB28	HAPmap5_box2_D1_SSWB28F25	Wild boar Sardinia, Italy	European wild	Italy
WB28	HAPmap5_box2_D3_SSWB28M32	Wild boar Sardinia, Italy	European wild	Italy
WB28	HAPmap5_box2_D4_SSWB28M36	Wild boar Sardinia, Italy	European wild	Italy
WB28	HAPmap5_box2_D5_SSWB28F34	Wild boar Sardinia, Italy	European wild	Italy
WB28	HAPmap5_box2_D6_SSWB28U22	Wild boar Sardinia, Italy	European wild	Italy
WB28	HAPmap5_box2_E1_SSWB28F26	Wild boar Sardinia, Italy	European wild	Italy
WB28	HAPmap5_box2_E3_SSWB28M33	Wild boar Sardinia, Italy	European wild	Italy
WB28	HAPmap5_box2_E4_SSWB28M37	Wild boar Sardinia, Italy	European wild	Italy
WB28	HAPmap5_box2_E5_SSWB28M41	Wild boar Sardinia, Italy	European wild	Italy
WB28	HAPmap5_box2_E6_SSWB28U23	Wild boar Sardinia, Italy	European wild	Italy
WB28	HAPmap5_box2_F1_SSWB28M29	Wild boar Sardinia, Italy	European wild	Italy
WB28	HAPmap5_box2_F3_SSWB28M34	Wild boar Sardinia, Italy	European wild	Italy
WB28	HAPmap5_box2_F4_SSWB28M38	Wild boar Sardinia, Italy	European wild	Italy
WB28	HAPmap5_box2_F5_SSWB28M42	Wild boar Sardinia, Italy	European wild	Italy
WB28	HAPmap5_box2_F6_SSWB28U24	Wild boar Sardinia, Italy	European wild	Italy
WB28	HAPmap5_box2_G1_SSWB28M30	Wild boar Sardinia, Italy	European wild	Italy
WB28	HAPmap5_box2_G3_SSWB28M35	Wild boar Sardinia, Italy	European wild	Italy
WB28	HAPmap5_box2_G4_SSWB28F31	Wild boar Sardinia, Italy	European wild	Italy
WB28	HAPmap5_box2_G5_SSWB28M43	Wild boar Sardinia, Italy	European wild	Italy
WB28	HAPmap5_box2_H1_SSWB28M31	Wild boar Sardinia, Italy	European wild	Italy
WB28	HAPmap5_box2_H3_SSWB28F27	Wild boar Sardinia, Italy	European wild	Italy
WB28	HAPmap5_box2_H4_SSWB28M39	Wild boar Sardinia, Italy	European wild	Italy
WB28	HAPmap5_box2_H5_SSWB28M44	Wild boar Sardinia, Italy	European wild	Italy
WB29	HAPMAP2_box3_E6_SSWB29U19	Wild boar South China	Asian wild
WB29	HAPMAP2_box3_F4_SSWB29U04	Wild boar South China	Asian wild
WB29	HAPMAP2_box3_F5_SSWB29U12	Wild boar South China	Asian wild
WB29	HAPMAP2_box3_G5_SSWB29U13	Wild boar South China	Asian wild
WB29	HAPMAP2_box3_H5_SSWB29U14	Wild boar South China	Asian wild
WB30	HAPMAP2_box3_C7_SSWB30U05	Wild boar North China	Asian wild
WB30	HAPMAP2_box3_E7_SSWB30U07	Wild boar North China	Asian wild
WB30	HAPMAP2_box3_F7_SSWB30U08	Wild boar North China	Asian wild
WB30	HAPMAP2_box3_G6_SSWB30U01	Wild boar North China	Asian wild
WB30	HAPMAP2_box3_G7_SSWB30U09	Wild boar North China	Asian wild
WB31	HAPMAP2_box7_A1_SSWB31M01	Wild boar Central Greece	European wild	Greece
WB31	HAPMAP2_box7_A2_SSWB31F06	Wild boar Central Greece	European wild	Greece
WB31	HAPMAP2_box7_B1_SSWB31F01	Wild boar Central Greece	European wild	Greece
WB31	HAPMAP2_box7_B2_SSWB31M04	Wild boar Central Greece	European wild	Greece
WB31	HAPMAP2_box7_B3_SSWB31M09	Wild boar Central Greece	European wild	Greece
WB31	HAPMAP2_box7_C1_SSWB31M02	Wild boar Central Greece	European wild	Greece
WB31	HAPMAP2_box7_C2_SSWB31M05	Wild boar Central Greece	European wild	Greece
WB31	HAPMAP2_box7_C3_SSWB31M10	Wild boar Central Greece	European wild	Greece
WB31	HAPMAP2_box7_D1_SSWB31F02	Wild boar Central Greece	European wild	Greece
WB31	HAPMAP2_box7_D2_SSWB31M06	Wild boar Central Greece	European wild	Greece
WB31	HAPMAP2_box7_E1_SSWB31M03	Wild boar Central Greece	European wild	Greece
WB31	HAPMAP2_box7_E2_SSWB31M07	Wild boar Central Greece	European wild	Greece
WB31	HAPMAP2_box7_F1_SSWB31F03	Wild boar Central Greece	European wild	Greece
WB31	HAPMAP2_box7_F2_SSWB31F07	Wild boar Central Greece	European wild	Greece
WB31	HAPMAP2_box7_G1_SSWB31F04	Wild boar Central Greece	European wild	Greece
WB31	HAPMAP2_box7_G2_SSWB31F08	Wild boar Central Greece	European wild	Greece
WB31	HAPMAP2_box7_H1_SSWB31F05	Wild boar Central Greece	European wild	Greece
WB31	HAPMAP2_box7_H2_SSWB31F09	Wild boar Central Greece	European wild	Greece
WB31	HAPmap5_box6_A4_SSWB31U01	Wild boar Central Greece	European wild	Greece
WB31	HAPmap5_box6_A5_SSWB31U08	Wild boar Central Greece	European wild	Greece
WB31	HAPmap5_box6_A6_SSWB31U12	Wild boar Central Greece	European wild	Greece
WB31	HAPmap5_box6_A7_SSWB31M17	Wild boar Central Greece	European wild	Greece
WB31	HAPmap5_box6_B4_SSWB31U02	Wild boar Central Greece	European wild	Greece
WB31	HAPmap5_box6_B5_SSWB31U09	Wild boar Central Greece	European wild	Greece
WB31	HAPmap5_box6_B6_SSWB31U13	Wild boar Central Greece	European wild	Greece
WB31	HAPmap5_box6_B7_SSWB31M18	Wild boar Central Greece	European wild	Greece
WB31	HAPmap5_box6_C4_SSWB31M11	Wild boar Central Greece	European wild	Greece
WB31	HAPmap5_box6_C6_SSWB31U14	Wild boar Central Greece	European wild	Greece
WB31	HAPmap5_box6_D4_SSWB31U03	Wild boar Central Greece	European wild	Greece
WB31	HAPmap5_box6_D5_SSWB31M12	Wild boar Central Greece	European wild	Greece
WB31	HAPmap5_box6_D6_SSWB31U15	Wild boar Central Greece	European wild	Greece
WB31	HAPmap5_box6_E4_SSWB31U04	Wild boar Central Greece	European wild	Greece
WB31	HAPmap5_box6_E5_SSWB31F11	Wild boar Central Greece	European wild	Greece
WB31	HAPmap5_box6_E6_SSWB31M13	Wild boar Central Greece	European wild	Greece
WB31	HAPmap5_box6_F4_SSWB31U05	Wild boar Central Greece	European wild	Greece
WB31	HAPmap5_box6_F5_SSWB31F12	Wild boar Central Greece	European wild	Greece
WB31	HAPmap5_box6_F6_SSWB31M14	Wild boar Central Greece	European wild	Greece
WB31	HAPmap5_box6_G4_SSWB31U06	Wild boar Central Greece	European wild	Greece
WB31	HAPmap5_box6_G5_SSWB31U10	Wild boar Central Greece	European wild	Greece
WB31	HAPmap5_box6_G6_SSWB31M15	Wild boar Central Greece	European wild	Greece
WB31	HAPmap5_box6_H4_SSWB31U07	Wild boar Central Greece	European wild	Greece
WB31	HAPmap5_box6_H5_SSWB31U11	Wild boar Central Greece	European wild	Greece
WB31	HAPmap5_box6_H6_SSWB31M16	Wild boar Central Greece	European wild	Greece
WB32	HAPMAP2_box7_A4_SSWB32M02	Wild boar North Greece	European wild	Greece
WB32	HAPMAP2_box7_A5_SSWB32F04	Wild boar North Greece	European wild	Greece
WB32	HAPMAP2_box7_B4_SSWB32M03	Wild boar North Greece	European wild	Greece
WB32	HAPMAP2_box7_B5_SSWB32F05	Wild boar North Greece	European wild	Greece
WB32	HAPMAP2_box7_C4_SSWB32M04	Wild boar North Greece	European wild	Greece
WB32	HAPMAP2_box7_C5_SSWB32M10	Wild boar North Greece	European wild	Greece
WB32	HAPMAP2_box7_D3_SSWB32F01	Wild boar North Greece	European wild	Greece
WB32	HAPMAP2_box7_D4_SSWB32M05	Wild boar North Greece	European wild	Greece
WB32	HAPMAP2_box7_D5_SSWB32M11	Wild boar North Greece	European wild	Greece
WB32	HAPMAP2_box7_E3_SSWB32F02	Wild boar North Greece	European wild	Greece
WB32	HAPMAP2_box7_E4_SSWB32M06	Wild boar North Greece	European wild	Greece
WB32	HAPMAP2_box7_E5_SSWB32M12	Wild boar North Greece	European wild	Greece
WB32	HAPMAP2_box7_F3_SSWB32M01	Wild boar North Greece	European wild	Greece
WB32	HAPMAP2_box7_F4_SSWB32M07	Wild boar North Greece	European wild	Greece
WB32	HAPMAP2_box7_F5_SSWB32F06	Wild boar North Greece	European wild	Greece
WB32	HAPMAP2_box7_G3_SSWB32F03	Wild boar North Greece	European wild	Greece
WB32	HAPMAP2_box7_G4_SSWB32M08	Wild boar North Greece	European wild	Greece
WB32	HAPMAP2_box7_G5_SSWB32F07	Wild boar North Greece	European wild	Greece
WB32	HAPMAP2_box7_H3_SSWB32U01	Wild boar North Greece	European wild	Greece
WB32	HAPMAP2_box7_H4_SSWB32M09	Wild boar North Greece	European wild	Greece
WB32	HAPmap5_box6_A8_SSWB32U06	Wild boar North Greece	European wild	Greece
WB32	HAPmap5_box6_B8_SSWB32U07	Wild boar North Greece	European wild	Greece
WB32	HAPmap5_box6_C7_SSWB32U02	Wild boar North Greece	European wild	Greece
WB32	HAPmap5_box6_C8_SSWB32U08	Wild boar North Greece	European wild	Greece
WB32	HAPmap5_box6_D7_SSWB32U03	Wild boar North Greece	European wild	Greece
WB32	HAPmap5_box6_E7_SSWB32F07	Wild boar North Greece	European wild	Greece
WB32	HAPmap5_box6_H7_SSWB32U05	Wild boar North Greece	European wild	Greece
WB32	HAPMAP5_box8_A6_SSWB32_U10	Wild boar North Greece	European wild	Greece
WB32	HAPMAP5_box8_B6_SSWB32_U11	Wild boar North Greece	European wild	Greece
WB32	HAPMAP5_box8_H5_SSWB32_U09	Wild boar North Greece	European wild	Greece
WB33	HAPMAP2_box7_A6_SSWB33U02	Wild boar Samos, Greece	European wild	Greece
WB33	HAPMAP2_box7_C6_SSWB33U04	Wild boar Samos, Greece	European wild	Greece
WB33	HAPMAP2_box7_D6_SSWB33U05	Wild boar Samos, Greece	European wild	Greece
WB33	HAPMAP2_box7_E6_SSWB33U06	Wild boar Samos, Greece	European wild	Greece
WB33	HAPmap5_box2_A9_SSWB33U09	Wild boar Samos, Greece	European wild	Greece
WB33	HAPmap5_box2_B9_SSWB33U10	Wild boar Samos, Greece	European wild	Greece
WB33	HAPmap5_box2_C9_SSWB33U11	Wild boar Samos, Greece	European wild	Greece
WB33	HAPmap5_box2_D9_SSWB33U12	Wild boar Samos, Greece	European wild	Greece
WB33	HAPmap5_box2_G8_SSWB33U07	Wild boar Samos, Greece	European wild	Greece
WB33	HAPmap5_box2_H8_SSWB33U08	Wild boar Samos, Greece	European wild	Greece
WB34	HAPmap3_box1_A6_WB34_MP1074	Wild boar Russia	Asian wild
WB34	HAPmap3_box1_A8_WB34_MP1067	Wild boar Russia	Asian wild
WB34	HAPmap3_box1_B4_WB34_MP1079	Wild boar Russia	Asian wild
WB34	HAPmap3_box1_C4_WB34_MP1080	Wild boar Russia	Asian wild
WB34	HAPmap3_box1_C8_WB34_MP1072	Wild boar Russia	Asian wild
WB34	HAPmap3_box1_C10_WB34_MP1065	Wild boar Russia	Asian wild
WB34	HAPmap3_box1_D2_WB35_MP1086	Wild boar Russia	Asian wild
WB34	HAPmap3_box1_D4_WB34_MP1081	Wild boar Russia	Asian wild
WB34	HAPmap3_box1_D6_WB34_MP1077	Wild boar Russia	Asian wild
WB34	HAPmap3_box1_D8_WB34_MP1073	Wild boar Russia	Asian wild
WB34	HAPmap3_box1_E4_WB34_MP1082	Wild boar Russia	Asian wild
WB34	HAPmap3_box1_E6_WB34_MP1078	Wild boar Russia	Asian wild
WB34	HAPmap3_box1_F4_WB34_MP1084	Wild boar Russia	Asian wild
WB35	HAPmap3_box1_A10_WB34_MP0996	Wild boar Poland	European wild	Poland
WB35	HAPmap3_box1_E2_WB35_MP1183	Wild boar Poland	European wild	Poland
WB35	HAPmap3_box1_F11_WB35_MP0989	Wild boar Poland	European wild	Poland
WB35	HAPmap3_box1_G9_WB35_MP0994	Wild boar Poland	European wild	Poland
WB35	HAPmap3_box1_G11_WB35_MP0990	Wild boar Poland	European wild	Poland
WB35	HAPmap3_box1_H9_WB35_MP0995	Wild boar Poland	European wild	Poland
WB46	HAPmap3_box1_F2_WB46_MP1187	Wild boar Hungary	European wild	Hungary
WB36	HAPmap3_box1_G2_WB36_MP1283	Wild boar Hungary	European wild	Hungary
WB38	HAPmap3_box4_A6_WB38_MP0819	Wild boar South Korea	Asian wild
WB38	HAPmap3_box4_B6_WB38_MP0821	Wild boar South Korea	Asian wild
WB38	HAPmap3_box4_C6_WB38_MP0823	Wild boar South Korea	Asian wild
WB38	HAPmap3_box4_G5_WB38_MP0817	Wild boar South Korea	Asian wild
WB38	HAPmap3_box4_H5_WB38_MP0818	Wild boar South Korea	Asian wild
WB40	HAPmap3_box2_C11_UNK_FWB3	Wild boar Kirchhellen, Germany	European wild	Germany
WB40	HAPmap3_box2_D11_UNK_FWB41	Wild boar Kirchhellen, Germany	European wild	Germany
WB40	HAPmap5_box5_C7_SSWB40F10	Wild boar Kirchhellen, Germany	European wild	Germany
WB40	HAPmap5_box5_D7_SSWB40F11	Wild boar Kirchhellen, Germany	European wild	Germany
WB40	HAPmap5_box5_E7_SSWB40M03	Wild boar Kirchhellen, Germany	European wild	Germany
WB41	HAPmap5_box5_C8_SSWB41M01	Wild boar Landau, Germany	European wild	Germany
WB41	HAPmap5_box5_E8_SSWB41M02	Wild boar Landau, Germany	European wild	Germany
WB44	HAPmap5_box1_B1_SSWB44M01	Wild boar Tuscany, Italy	European wild	Italy
WB44	HAPmap5_box1_C1_SSWB44F01	Wild boar Tuscany, Italy	European wild	Italy
WB44	HAPmap5_box1_D1_SSWB44M02	Wild boar Tuscany, Italy	European wild	Italy
WB44	HAPmap4_box1_E9_SSWB44U01	Wild boar North-east Poland	European wild	Poland
WB45	HAPmap5_box1_E1_SSWB45F01	Wild boar Gorizia, Italy	European wild	Italy
WB45	HAPmap5_box1_F1_SSWB45M01	Wild boar Gorizia, Italy	European wild	Italy
WB45	HAPmap5_box1_G1_SSWB45F02	Wild boar Gorizia, Italy	European wild	Italy
WB45	HAPmap5_box1_H1_SSWB45M02	Wild boar Gorizia, Italy	European wild	Italy
WB47	HAPmap5_box1_A2_SSWB47U01	Wild boar Poland	European wild	Poland
WB47	HAPmap5_box1_B2_SSWB47U02	Wild boar Poland	European wild	Poland
WB47	HAPmap5_box1_C2_SSWB47U03	Wild boar Poland	European wild	Poland
WB47	HAPmap5_box1_D2_SSWB47U04	Wild boar Poland	European wild	Poland
WB48	HAPmap5_box1_E2_SSWB48F01	Wild boar Luxembourg	European wild	Luxembourg
WB48	HAPmap5_box1_F2_SSWB48F02	Wild boar Luxembourg	European wild	Luxembourg
WB48	HAPmap5_box1_G2_SSWB48F03	Wild boar Luxembourg	European wild	Luxembourg
WB48	HAPmap5_box1_H2_SSWB48F04	Wild boar Luxembourg	European wild	Luxembourg
WB49	HAPmap5_box1_A3_SSWB49F01	Wild boar Austria	European wild	Austria
WB49	HAPmap5_box1_B3_SSWB49M01	Wild boar Austria	European wild	Austria
WB50	HAPmap5_box1_A4_SSWB50M04	Wild boar France	European wild	France
WB50	HAPmap5_box1_B4_SSWB50M05	Wild boar France	European wild	France
WB50	HAPmap5_box1_C3_SSWB50F01	Wild boar France	European wild	France
WB50	HAPmap5_box1_C4_SSWB50M06	Wild boar France	European wild	France
WB50	HAPmap5_box1_D3_SSWB50M01	Wild boar France	European wild	France
WB50	HAPmap5_box1_D4_SSWB50M07	Wild boar France	European wild	France
WB50	HAPmap5_box1_E3_SSWB50F02	Wild boar France	European wild	France
WB50	HAPmap5_box1_E4_SSWB50F04	Wild boar France	European wild	France
WB50	HAPmap5_box1_F3_SSWB50M02	Wild boar France	European wild	France
WB50	HAPmap5_box1_F4_SSWB50M08	Wild boar France	European wild	France
WB50	HAPmap5_box1_G3_SSWB50M03	Wild boar France	European wild	France
WB50	HAPmap5_box1_H3_SSWB50F03	Wild boar France	European wild	France
WB51	HAPmap4_box1_A10_SSWB51F01	Wild boar Croatia	European wild	Croatia
WB51	HAPmap4_box1_A11_SSWB51M02	Wild boar Croatia	European wild	Croatia
WB51	HAPmap4_box1_B10_SSWB51F02	Wild boar Croatia	European wild	Croatia
WB51	HAPmap4_box1_B11_SSWB51F04	Wild boar Croatia	European wild	Croatia
WB51	HAPmap4_box1_C10_SSWB51U03	Wild boar Croatia	European wild	Croatia
WB51	HAPmap4_box1_C11_SSWB51M03	Wild boar Croatia	European wild	Croatia
WB51	HAPmap4_box1_D10_SSWB51M01	Wild boar Croatia	European wild	Croatia
WB51	HAPmap4_box1_D11_SSWB51F05	Wild boar Croatia	European wild	Croatia
WB51	HAPmap4_box1_E10_SSWB51F03	Wild boar Croatia	European wild	Croatia
WB51	HAPmap4_box1_E11_SSWB51U06	Wild boar Croatia	European wild	Croatia
WB51	HAPmap4_box1_F10_SSWB51U04	Wild boar Croatia	European wild	Croatia
WB51	HAPmap4_box1_F11_SSWB51U07	Wild boar Croatia	European wild	Croatia
WB51	HAPmap4_box1_G9_SSWB51U01	Wild boar Croatia	European wild	Croatia
WB51	HAPmap4_box1_G10_SSWB51U05	Wild boar Croatia	European wild	Croatia
WB51	HAPmap4_box1_H9_SSWB51U02	Wild boar Croatia	European wild	Croatia
WB51	HAPmap4_box1_H10_SSWB51U08	Wild boar Croatia	European wild	Croatia
WB52	HAPmap5_box1_A5_SSWB52U03	Wild boar Spain	European wild	Spain
WB52	HAPmap5_box1_G4_SSWB52U01	Wild boar Spain	European wild	Spain
WB52	HAPmap5_box1_H4_SSWB52U02	Wild boar Spain	European wild	Spain
WB53	HAPmap5_box2_A10_SSWB53F05	Wild boar Bulgaria	European wild	Bulgaria
WB53	HAPmap5_box2_E9_SSWB53F01	Wild boar Bulgaria	European wild	Bulgaria
WB53	HAPmap5_box2_F9_SSWB53F02	Wild boar Bulgaria	European wild	Bulgaria
WB53	HAPmap5_box2_G9_SSWB53F03	Wild boar Bulgaria	European wild	Bulgaria
WB53	HAPmap5_box2_H9_SSWB53F04	Wild boar Bulgaria	European wild	Bulgaria
WB54	HAPmap5_box2_B10_SSWB54U01	Wild boar Serbia	European wild	Serbia
WB54	HAPmap5_box2_C10_SSWB54U02	Wild boar Serbia	European wild	Serbia
WB54	HAPmap5_box2_D10_SSWB54U03	Wild boar Serbia	European wild	Serbia
WB54	HAPmap5_box2_E10_SSWB54U04	Wild boar Serbia	European wild	Serbia
WB54	HAPmap5_box2_F10_SSWB54U05	Wild boar Serbia	European wild	Serbia
WB56	HAPmap5_box1_A6_SSWB56U07	Wild boar Sardinia, Italy	European wild	Italy
WB56	HAPmap5_box1_B5_SSWB56M01	Wild boar Sardinia, Italy	European wild	Italy
WB56	HAPmap5_box1_B6_SSWB56U08	Wild boar Sardinia, Italy	European wild	Italy
WB56	HAPmap5_box1_C5_SSWB56U01	Wild boar Sardinia, Italy	European wild	Italy
WB56	HAPmap5_box1_E5_SSWB56U03	Wild boar Sardinia, Italy	European wild	Italy
WB56	HAPmap5_box1_F5_SSWB56U04	Wild boar Sardinia, Italy	European wild	Italy
WB56	HAPmap5_box1_G5_SSWB56U05	Wild boar Sardinia, Italy	European wild	Italy
WB56	HAPmap5_box1_H5_SSWB56U06	Wild boar Sardinia, Italy	European wild	Italy
WB57	HAPmap5_box2_G12_SSWB57U01	Wild boar San Rossore, Italy	European wild	Italy
WB57	HAPmap5_box2_H12_SSWB57U02	Wild boar San Rossore, Italy	European wild	Italy
WB57	HAPmap5_box5_D10_SSWB57U03	Wild boar San Rossore, Italy	European wild	Italy
WB57	HAPmap5_box5_E10_SSWB57U04	Wild boar San Rossore, Italy	European wild	Italy
WB58	HAPmap5_box5_A10_SSWB58U03	Wild boar Slovakia	European wild	Slovakia
WB58	HAPmap5_box5_B10_SSWB58U04	Wild boar Slovakia	European wild	Slovakia
WB58	HAPmap5_box5_C10_SSWB58U05	Wild boar Slovakia	European wild	Slovakia
WB58	HAPmap5_box5_G9_SSWB58U01	Wild boar Slovakia	European wild	Slovakia
WB58	HAPmap5_box5_H9_SSWB58U02	Wild boar Slovakia	European wild	Slovakia
WB58	HAPmap5_box6_A1_SSWB58U06	Wild boar Slovakia	European wild	Slovakia
WB58	HAPmap5_box6_A2_SSWB58U14	Wild boar Slovakia	European wild	Slovakia
WB58	HAPmap5_box6_B1_SSWB58U07	Wild boar Slovakia	European wild	Slovakia
WB58	HAPmap5_box6_B2_SSWB58U15	Wild boar Slovakia	European wild	Slovakia
WB58	HAPmap5_box6_C1_SSWB58U08	Wild boar Slovakia	European wild	Slovakia
WB58	HAPmap5_box6_C2_SSWB58U16	Wild boar Slovakia	European wild	Slovakia
WB58	HAPmap5_box6_D1_SSWB58U09	Wild boar Slovakia	European wild	Slovakia
WB58	HAPmap5_box6_E1_SSWB58U10	Wild boar Slovakia	European wild	Slovakia
WB58	HAPmap5_box6_F1_SSWB58U11	Wild boar Slovakia	European wild	Slovakia
WB58	HAPmap5_box6_G1_SSWB58U12	Wild boar Slovakia	European wild	Slovakia
WB58	HAPmap5_box6_H1_SSWB58U13	Wild boar Slovakia	European wild	Slovakia
WB60	HAPmap4_box1_A12_SSWB28M04	Wild boar Cilento, Italy	European wild	Italy
WB60	HAPmap4_box1_B12_SSWB28F04	Wild boar Cilento, Italy	European wild	Italy
WB60	HAPmap4_box1_C12_SSWB28M05	Wild boar Cilento, Italy	European wild	Italy
WB60	HAPmap4_box1_D12_SSWB28M06	Wild boar Cilento, Italy	European wild	Italy
WB60	HAPmap4_box1_E12_SSWB28U02	Wild boar Cilento, Italy	European wild	Italy
WB60	HAPmap4_box1_F12_SSWB28F05	Wild boar Cilento, Italy	European wild	Italy
WB60	HAPmap4_box1_G11_SSWB28F02	Wild boar Cilento, Italy	European wild	Italy
WB60	HAPmap4_box1_G12_SSWB28M07	Wild boar Cilento, Italy	European wild	Italy
WB60	HAPmap4_box1_H11_SSWB28F03	Wild boar Cilento, Italy	European wild	Italy
WB60	HAPmap4_box1_H12_SSWB28M08	Wild boar Cilento, Italy	European wild	Italy
WB62	HAPmap4_box1_F9_SSWB42U01	Wild boar Austria	European wild	Austria
WB63	HAPmap4_box1_F8_SSWB46U01	Wild boar Piedmont, Italy	European wild	Italy
WB63	HAPmap4_box1_G8_SSWB46U02	Wild boar Piedmont, Italy	European wild	Italy
WB63	HAPmap4_box1_H8_SSWB46U03	Wild boar Piedmont, Italy	European wild	Italy
WB68	HAPMAP5_box8_F6_SSWB68_U04	Wild boar Siena, Italy	European wild	Italy
WB69	HAPMAP5_box8_A10_SSWB69_U02	Wild boar Thailand	Asian wild
WB69	HAPMAP5_box8_B10_SSWB69_U03	Wild boar Thailand	Asian wild
WB69	HAPMAP5_box8_D10_SSWB69_U05	Wild boar Thailand	Asian wild
WB69	HAPMAP5_box8_E10_SSWB69_U06	Wild boar Thailand	Asian wild
WB69	HAPMAP5_box8_H9_SSWB69_U01	Wild boar Thailand	Asian wild
WB70	HAPMAP5_box8_A12_SSAU01_U03	Wild boar Germany	European wild	Germany
WB70	HAPMAP5_box8_B12_SSWB70_U04	Wild boar Germany	European wild	Germany
WB70	HAPMAP5_box8_C12_SSWB70_U05	Wild boar Germany	European wild	Germany
WB70	HAPMAP5_box8_D12_SSWB70_U06	Wild boar Germany	European wild	Germany
WB70	HAPMAP5_box8_E12_SSWB70_U07	Wild boar Germany	European wild	Germany
WB70	HAPMAP5_box8_F12_SSWB70_U08	Wild boar Germany	European wild	Germany
WB70	HAPMAP5_box8_G11_SSWB70_U01	Wild boar Germany	European wild	Germany
WB70	HAPMAP5_box8_G12_SSWB70_U09	Wild boar Germany	European wild	Germany
WB70	HAPMAP5_box8_H11_SSWB70_U02	Wild boar Germany	European wild	Germany
WB70	HAPMAP5_box8_H12_SSWB70_U10	Wild boar Germany	European wild	Germany
WE01	HAPmap6_box2_A7_SSWE01U01	Welsh	European domestic
WE01	HAPmap6_box2_A8_SSWE01U09	Welsh	European domestic
WE01	HAPmap6_box2_A9_SSWE01U17	Welsh	European domestic
WE01	HAPmap6_box2_A10_SSWE01U25	Welsh	European domestic
WE01	HAPmap6_box2_A11_SSWE01U33	Welsh	European domestic
WE01	HAPmap6_box2_B8_SSWE01U10	Welsh	European domestic
WE01	HAPmap6_box2_B9_SSWE01U18	Welsh	European domestic
WE01	HAPmap6_box2_B10_SSWE01U26	Welsh	European domestic
WE01	HAPmap6_box2_B11_SSWE01U34	Welsh	European domestic
WE01	HAPmap6_box2_C7_SSWE01U03	Welsh	European domestic
WE01	HAPmap6_box2_C8_SSWE01U11	Welsh	European domestic
WE01	HAPmap6_box2_C9_SSWE01U19	Welsh	European domestic
WE01	HAPmap6_box2_C10_SSWE01U27	Welsh	European domestic
WE01	HAPmap6_box2_D7_SSWE01U04	Welsh	European domestic
WE01	HAPmap6_box2_D8_SSWE01U12	Welsh	European domestic
WE01	HAPmap6_box2_D9_SSWE01U20	Welsh	European domestic
WE01	HAPmap6_box2_D10_SSWE01U28	Welsh	European domestic
WE01	HAPmap6_box2_E7_SSWE01U05	Welsh	European domestic
WE01	HAPmap6_box2_E8_SSWE01U13	Welsh	European domestic
WE01	HAPmap6_box2_E9_SSWE01U21	Welsh	European domestic
WE01	HAPmap6_box2_F7_SSWE01U06	Welsh	European domestic
WE01	HAPmap6_box2_F8_SSWE01U14	Welsh	European domestic
WE01	HAPmap6_box2_F9_SSWE01U22	Welsh	European domestic
WE01	HAPmap6_box2_F10_SSWE01U30	Welsh	European domestic
WE01	HAPmap6_box2_G7_SSWE01U07	Welsh	European domestic
WE01	HAPmap6_box2_G8_SSWE01U15	Welsh	European domestic
WE01	HAPmap6_box2_G9_SSWE01U23	Welsh	European domestic
WE01	HAPmap6_box2_G10_SSWE01U31	Welsh	European domestic
WE01	HAPmap6_box2_H7_SSWE01U08	Welsh	European domestic
WE01	HAPmap6_box2_H8_SSWE01U16	Welsh	European domestic
WE01	HAPmap6_box2_H9_SSWE01U24	Welsh	European domestic
WE01	HAPmap6_box2_H10_SSWE01U32	Welsh	European domestic
3	3	Ulm, Germany	Ulm, Germany	Ulm, Germany
4	4	Ulm, Germany	Ulm, Germany	Ulm, Germany
6	6	Ulm, Germany	Ulm, Germany	Ulm, Germany
7	7	Ulm, Germany	Ulm, Germany	Ulm, Germany
9	9	Ulm, Germany	Ulm, Germany	Ulm, Germany
Ulm	Ulm	Ulm, Germany	Ulm, Germany	Ulm, Germany
UlmA	UlmA	Ulm, Germany	Ulm, Germany	Ulm, Germany
UlmB	UlmB	Ulm, Germany	Ulm, Germany	Ulm, Germany
UlmC	UlmC	Ulm, Germany	Ulm, Germany	Ulm, Germany
UlmD	UlmD	Ulm, Germany	Ulm, Germany	Ulm, Germany
UlmE	UlmE	Ulm, Germany	Ulm, Germany	Ulm, Germany
457331	457331	Klelund, Denmark	Klelund, Denmark	Klelund, Denmark
457332	457332	Klelund, Denmark	Klelund, Denmark	Klelund, Denmark
457333	457333	Klelund, Denmark	Klelund, Denmark	Klelund, Denmark
457334	457334	Klelund, Denmark	Klelund, Denmark	Klelund, Denmark
457335	457335	Klelund, Denmark	Klelund, Denmark	Klelund, Denmark
457336	457336	Klelund, Denmark	Klelund, Denmark	Klelund, Denmark
457337	457337	Klelund, Denmark	Klelund, Denmark	Klelund, Denmark
457338	457338	Klelund, Denmark	Klelund, Denmark	Klelund, Denmark
457339	457339	Klelund, Denmark	Klelund, Denmark	Klelund, Denmark
457340	457340	Klelund, Denmark	Klelund, Denmark	Klelund, Denmark
457346	457346	Klelund, Denmark	Klelund, Denmark	Klelund, Denmark
457347	457347	Klelund, Denmark	Klelund, Denmark	Klelund, Denmark
457353	457353	Klelund, Denmark	Klelund, Denmark	Klelund, Denmark
457354	457354	Klelund, Denmark	Klelund, Denmark	Klelund, Denmark
457355	457355	Klelund, Denmark	Klelund, Denmark	Klelund, Denmark
457356	457356	Klelund, Denmark	Klelund, Denmark	Klelund, Denmark
457357	457357	Klelund, Denmark	Klelund, Denmark	Klelund, Denmark
457358	457358	Klelund, Denmark	Klelund, Denmark	Klelund, Denmark
457359	457359	Klelund, Denmark	Klelund, Denmark	Klelund, Denmark
457360	457360	Klelund, Denmark	Klelund, Denmark	Klelund, Denmark
457361	457361	Klelund, Denmark	Klelund, Denmark	Klelund, Denmark
